# Supplementary material for: Benchmarking compound activity prediction for real-world drug discovery applications
Source: Commun Chem. 2024 Jun 4;7:127. doi: 10.1038/s42004-024-01204-4 (PMC11150475; doi:10.1038/s42004-024-01204-4)
Supplement: Supplementary file 3 — Supplementary Data 1 [file 42004_2024_1204_MOESM3_ESM.xlsx]

## Sheet: VS_All
chembl_id	assay_type	standard_type	pharmacological_profile	doc_type	src_description	src_assay_id	doi	patent_id	description
CHEMBL1909104	B	Ki	Binding	DATASET	DrugMatrix	116			DRUGMATRIX: Serotonin (5-Hydroxytryptamine) 5-HT2B radioligand binding (ligand: [3H] Lysergic acid diethylamide)
CHEMBL1613842	F	Potency	Mixed	DATASET	PubChem BioAssays	1458			PUBCHEM_BIOASSAY: qHTS Assay for Enhancers of SMN2 Splice Variant Expression. (Class of assay: confirmatory)
CHEMBL1794426	F	EC50	Inhibition	DATASET	PubChem BioAssays	435010			PUBCHEM_BIOASSAY: Fluorescence Cell-Free Homogeneous Dose Retest to Identify Inhibitors of RecA-Intein Splicing Activity. (Class of assay: confirmatory) [Related pubchem assays (depositor defined):AID2097, AID2223, AID489010, AID492950]
CHEMBL1738414	F	IC50	Inhibition	DATASET	PubChem BioAssays	488901			PUBCHEM_BIOASSAY: Dose Response confirmation of inhibitors of Sentrin-specific proteases (SENPs) using a Caspase-3 Selectivity assay. (Class of assay: confirmatory) [Related pubchem assays (depositor defined):AID2540, AID2599, AID434973, AID489001]
CHEMBL1613955	F	Potency	Inhibition	DATASET	PubChem BioAssays	2795			PUBCHEM_BIOASSAY: qHTS Assay for Inhibitors of Fructose-1,6-bisphosphate Aldolase from Giardia Lamblia: Coupling assay counterscreen confirmation. (Class of assay: confirmatory) [Related pubchem assays: 2451, 2472, 2464 ]
CHEMBL1909089	B	IC50	Binding	DATASET	DrugMatrix	10			DRUGMATRIX: Alpha-2B adrenergic receptor radioligand binding (ligand: Rauwolscine)
CHEMBL1963773	F	Ki	Inhibition	DATASET	PubChem BioAssays	493040_120			PUBCHEM_BIOASSAY: Navigating the Kinome. (Class of assay: other) Panel member name: DYRK3
CHEMBL1909105	B	IC50	Binding	DATASET	DrugMatrix	117			DRUGMATRIX: Serotonin (5-Hydroxytryptamine) 5-HT2C radioligand binding (ligand: [3H] Mesulergine)
CHEMBL1964101	F	Ki	Inhibition	DATASET	PubChem BioAssays	493040_30			PUBCHEM_BIOASSAY: Navigating the Kinome. (Class of assay: other) Panel member name: MAP4K4
CHEMBL1614272	F	Potency	Inhibition	DATASET	PubChem BioAssays	2794			PUBCHEM_BIOASSAY: qHTS Assay for Inhibitors of Fructose-1,6-bisphosphate Aldolase from Giardia Lamblia: Rabbit FBPA Selectivity. (Class of assay: confirmatory) [Related pubchem assays: 2451, 2472, 2464 ]
CHEMBL1614361	F	Potency	Agonist	DATASET	PubChem BioAssays	926			PUBCHEM_BIOASSAY: qHTS Assay for Agonists of the Thyroid Stimulating Hormone Receptor. (Class of assay: confirmatory)
CHEMBL1614376	B	IC50	Inhibition	DATASET	PubChem BioAssays	1926			PubChem BioAssay. FRET-based counterscreen for selective VIM-2 inhibitors: dose response biochemical high throughput screening assay to identify epi-absorbance assay artifacts. (Class of assay: confirmatory)
CHEMBL1794566	B	AC50	Inhibition	DATASET	PubChem BioAssays	588849			PUBCHEM_BIOASSAY: Human Ras-Converting Enzyme Inhibition Assay Measured in Biochemical System Using Plate Reader - 2034-04_Inhibitor_Dose_CherryPick_Activity. (Class of assay: confirmatory) [Related pubchem assays (depositor defined):AID2618]
CHEMBL1963697	F	Ki	Inhibition	DATASET	PubChem BioAssays	493040_68			PUBCHEM_BIOASSAY: Navigating the Kinome. (Class of assay: other) Panel member name: PLK3
CHEMBL3436039	F	IC50	Inhibition	DATASET	St Jude Leishmania Screening	1	10.6019/CHEMBL3433997		ST_JUDE_LEISH: Cytotoxicity against transgenic Leishmania Mexicana promastigotes LmPfHT that are glucose transport deficient and complemented with the Plasmodium falciparum hexose transporter. Activity is measured by by DNA content using SYBR green in vitro
CHEMBL1963930	F	IC50	Inhibition	DATASET	PubChem BioAssays	602367			PUBCHEM_BIOASSAY: Dose Response selectivity of inhibitors of Striatal-Enriched Phosphatase (STEP) in a SHP2 (PTPN11) Inhibition Assay. (Class of assay: confirmatory)
CHEMBL1737942	F	IC50	Inhibition	DATASET	PubChem BioAssays	2337			PUBCHEM_BIOASSAY: SAR analysis of inhibitors of TNFa specific NF-kB induction revised. (Class of assay: confirmatory) [Related pubchem assays (depositor defined):AID1566, AID1575, AID1578, AID1579, AID1852, AID2469, AID2483, AID2485, AID2800, AID2801]
CHEMBL1738395	F	IC50	Inhibition	DATASET	PubChem BioAssays	488785			PUBCHEM_BIOASSAY: Dose Response confirmation of uHTS hits from a small molecule inhibitors of mouse intestinal alkaline phosphatase via a luminescent assay. (Class of assay: confirmatory) [Related pubchem assays (depositor defined):AID2806, AID2818]
CHEMBL3215006	B	IC50	Inhibition	DATASET	PubChem BioAssays	743297			PubChem BioAssay. Epi Absorbance-based biochemical high throughput dose response assay to identify inhibitors of human tyrosyl-DNA phosphodiesterase 2 (TDP2). (Class of assay: confirmatory)
CHEMBL1738025	F	IC50	Inhibition	DATASET	PubChem BioAssays	2333			PUBCHEM_BIOASSAY: SAR analysis of compounds that inhibit NOD1 revised. (Class of assay: confirmatory) [Related pubchem assays (depositor defined):AID1575, AID1578, AID2335, AID2466, AID2469, AID2505, AID2798, AID2800]
CHEMBL1963763	F	Ki	Inhibition	DATASET	PubChem BioAssays	493040_141			PUBCHEM_BIOASSAY: Navigating the Kinome. (Class of assay: other) Panel member name: ZAK
CHEMBL1963756	F	Ki	Inhibition	DATASET	PubChem BioAssays	493040_82			PUBCHEM_BIOASSAY: Navigating the Kinome. (Class of assay: other) Panel member name: MARK3
CHEMBL2354227	F	IC50	Antagonist	DATASET	PubChem BioAssays	687013			PubChem BioAssay. Fluorescence-based cell-based primary high throughput dose response assay to identify antagonists of the Galanin Receptor 3 (GalR3). (Class of assay: confirmatory)
CHEMBL1613817	F	Potency	Inhibition	DATASET	PubChem BioAssays	875			PUBCHEM_BIOASSAY: qHTS Assay for Inhibitors of BRCT-Phosphoprotein Interaction (Green Fluorophore). (Class of assay: confirmatory)
CHEMBL1963809	F	Ki	Inhibition	DATASET	PubChem BioAssays	493040_64			PUBCHEM_BIOASSAY: Navigating the Kinome. (Class of assay: other) Panel member name: AKT1
CHEMBL1963742	F	Ki	Inhibition	DATASET	PubChem BioAssays	493040_21			PUBCHEM_BIOASSAY: Navigating the Kinome. (Class of assay: other) Panel member name: JAK3
CHEMBL2038446	F	IC50	Agonist	PUBLICATION	Scientific Literature	450753	10.1016/j.bmc.2012.04.005		Agonist activity at PPARalpha
CHEMBL1169087	B	IC50	Inhibition	PUBLICATION	Scientific Literature		10.1016/j.bmc.2010.03.043		Inhibition of BACE1 after 2 hrs by FRET assay
CHEMBL1963767	F	Ki	Inhibition	DATASET	PubChem BioAssays	493040_110			PUBCHEM_BIOASSAY: Navigating the Kinome. (Class of assay: other) Panel member name: PRKCG
CHEMBL3214816	F	IC50	Inhibition	DATASET	PubChem BioAssays	720548			PubChem BioAssay. Luminescence-based cell-based high throughput dose response assay to identify inhibitors of COUP-TFII (NR2F2). (Class of assay: confirmatory)
CHEMBL3215128	F	IC50	Inhibition	DATASET	PubChem BioAssays	743453			PubChem BioAssay. TRFRET-based cell-based high throughput dose response assay to identify inhibitors of cell surface Prion Protein (PRPC). (Class of assay: confirmatory)
CHEMBL1738573	B	AC50	Inhibition	DATASET	PubChem BioAssays	493248			PUBCHEM_BIOASSAY: HTS-Luminescent assay for inhibitors of ALR by detection of hydrogen peroxide production Measured in Biochemical System Using Plate Reader - 2036-02_Inhibitor_Dose_CherryPick_Activity. (Class of assay: confirmatory) [Related pubchem assays (depositor defined):AID488787]
CHEMBL1738408	F	IC50	Inhibition	DATASET	PubChem BioAssays	504719			PUBCHEM_BIOASSAY: Dose Response confirmation of small molecule APOBEC3G DNA Deaminase Inhibitors via a fluorescence-based single-stranded DNA deaminase assay. (Class of assay: confirmatory) [Related pubchem assays (depositor defined):AID493012, AID493028]
CHEMBL1964100	F	Ki	Inhibition	DATASET	PubChem BioAssays	493040_128			PUBCHEM_BIOASSAY: Navigating the Kinome. (Class of assay: other) Panel member name: TOPK
CHEMBL1613898	F	EC50	Inhibition	DATASET	PubChem BioAssays	1394			PUBCHEM_BIOASSAY: E3 Ligase dose-response_384. (Class of assay: confirmatory) [Related pubchem assays: 1444 (E3 Ligase_dose response), 1442 (E3 Ligase_dose response), 1230 (E3 Ligase HTS_1536)]
CHEMBL1964115	F	Ki	Inhibition	DATASET	PubChem BioAssays	493040_26			PUBCHEM_BIOASSAY: Navigating the Kinome. (Class of assay: other) Panel member name: LTK
CHEMBL1963825	F	Ki	Inhibition	DATASET	PubChem BioAssays	493040_1			PUBCHEM_BIOASSAY: Navigating the Kinome. (Class of assay: other) Panel member name: CDK7
CHEMBL1794470	F	AC50	Inhibition	DATASET	PubChem BioAssays	540268			PUBCHEM_BIOASSAY: Anti-Malarial Hsp90 Inhibitors Measured in Microorganism System Using Plate Reader - 2121-01_Inhibitor_Dose_CherryPick_Activity. (Class of assay: confirmatory) [Related pubchem assays (depositor defined):AID504596]
CHEMBL1963733	F	Ki	Inhibition	DATASET	PubChem BioAssays	493040_166			PUBCHEM_BIOASSAY: Navigating the Kinome. (Class of assay: other) Panel member name: BTK
CHEMBL1613779	F	Potency	Inhibition	DATASET	PubChem BioAssays	889			PUBCHEM_BIOASSAY: qHTS Assay for Allosteric/Competitive Inhibitors of Caspase-7. (Class of assay: confirmatory)
CHEMBL1614031	F	Potency	Agonist	DATASET	PubChem BioAssays	2242			PUBCHEM_BIOASSAY: qHTS Assay for Activators of Human alpha-Glucosidase as a Potential Chaperone Treatment of Pompe Disease. (Class of assay: confirmatory) [Related pubchem assays: 1467, 2100, 2112, 1473, 1466 ]
CHEMBL1963744	F	Ki	Inhibition	DATASET	PubChem BioAssays	493040_112			PUBCHEM_BIOASSAY: Navigating the Kinome. (Class of assay: other) Panel member name: RPS6KA5
CHEMBL1614466	F	Potency	Inhibition	DATASET	PubChem BioAssays	2572			PUBCHEM_BIOASSAY: Confirmation qHTS Assay for Inhibitors of the Human Apurinic/apyrimidinic Endonuclease 1 (APE1). (Class of assay: confirmatory) [Related pubchem assays: 1705 (qHTS Validation Assay for Inhibitors of the Human Apurinic/apyrimidinic Endonuclease 1 (APE1) ), 2324 (Probe Development Summary of Inhibitors of the Human Apurinic/apyrimidinic Endonuclease 1 (APE1)), 1707 (Counterscreen …
CHEMBL4649962	F	IC50	Unknown	DATASET	Gates Library compound collection		10.6019/CHEMBL3988442		Leishmania infantum Histidine tRNA synthetase (LdHisRS)
CHEMBL1963786	F	Ki	Inhibition	DATASET	PubChem BioAssays	493040_104			PUBCHEM_BIOASSAY: Navigating the Kinome. (Class of assay: other) Panel member name: MKNK2
CHEMBL1738482	F	IC50	Antagonist	DATASET	PubChem BioAssays	504701			PUBCHEM_BIOASSAY: Homogeneous Time Resolved Fluorescence (HTRF)-based cell-based high throughput dose response assay for antagonists of the orexin 1 receptor (OX1R; HCRTR1). (Class of assay: confirmatory) [Related pubchem assays (depositor defined):AID434989, AID435008, AID463079, AID485270, AID492963, AID492964, AID492965, AID493232, AID504717, AID504718]
CHEMBL1614458	F	Potency	Inhibition	DATASET	PubChem BioAssays	1030			PUBCHEM_BIOASSAY: qHTS Assay for Inhibitors of Aldehyde Dehydrogenase 1 (ALDH1A1). (Class of assay: confirmatory) [Related pubchem assays: 1030 (qHTS Validation Assay for Inhibitors of aldehyde dehydrogenase 1 (ALDH1A1))]
CHEMBL1963708	F	Ki	Inhibition	DATASET	PubChem BioAssays	493040_113			PUBCHEM_BIOASSAY: Navigating the Kinome. (Class of assay: other) Panel member name: RPS6KB1
CHEMBL1963778	F	Ki	Inhibition	DATASET	PubChem BioAssays	493040_41			PUBCHEM_BIOASSAY: Navigating the Kinome. (Class of assay: other) Panel member name: PDGFRB
CHEMBL1613896	B	EC50	Inhibition	DATASET	PubChem BioAssays	1964			PUBCHEM_BIOASSAY: Fluorescent Polarization Homogeneous Dose Response HTS to Identify Inhibitors of POS-1 Binding to mex-3-RNA. (Class of assay: confirmatory) [Related pubchem assays: 1833 (Project Summary), 1832 (Primary HTS)]
CHEMBL1737979	B	AC50	Inhibition	DATASET	PubChem BioAssays	493231			PUBCHEM_BIOASSAY: Fluorescent Biochemical Primary HTS to Identify Inhibitors of P. aeruginosa PvdQ acylase Measured in Biochemical System Using Plate Reader and Imaging Combination - 2091-01_Inhibitor_Dose_CherryPick_Activity. (Class of assay: confirmatory) [Related pubchem assays (depositor defined):AID488968]
CHEMBL1794581	F	EC50	Agonist	DATASET	PubChem BioAssays	588763			PUBCHEM_BIOASSAY: Dose response for HTS for Beta-2AR agonists via FAP method from CP1. (Class of assay: confirmatory) [Related pubchem assays (depositor defined):AID485366, AID492947, AID504448]
CHEMBL1738253	B	AC50	Inhibition	DATASET	PubChem BioAssays	488788			PUBCHEM_BIOASSAY: Ras-converting Enzyme/Cell Proliferation Pathway Measured in Biochemical System Using Plate Reader - 2034-01_Inhibitor_Dose_CherryPick. (Class of assay: confirmatory) [Related pubchem assays (depositor defined):AID2618]
CHEMBL1963696	F	Ki	Inhibition	DATASET	PubChem BioAssays	493040_107			PUBCHEM_BIOASSAY: Navigating the Kinome. (Class of assay: other) Panel member name: PHKG2
CHEMBL1614515	F	Potency	Mixed	DATASET	PubChem BioAssays	2590			PUBCHEM_BIOASSAY: qHTS Assay for Inhibitors and Activators of N370S glucocerebrosidase as a Potential Chaperone Treatment of Gaucher Disease: Primary Screen Confirmation. (Class of assay: confirmatory) [Related pubchem assays: 2101 ]
CHEMBL1614501	F	Potency	Inhibition	DATASET	PubChem BioAssays	411			PUBCHEM_BIOASSAY: qHTS Assay for Inhibitors of Firefly Luciferase. (Class of assay: confirmatory) [Related pubchem assays: 2309 (Probe Summary for Inhibitors and Stabilizers of Firefly Luciferase)]
CHEMBL1909088	B	Ki	Binding	DATASET	DrugMatrix	9			DRUGMATRIX: Alpha-2A adrenergic receptor radioligand binding (ligand: MK-912)
CHEMBL1614171	F	Potency	Mixed	DATASET	PubChem BioAssays	1967			PUBCHEM_BIOASSAY: qHTS Assay for Modulators of Human Peripheral Myelin Protein 22 (PMP22) Expression/Activity. (Class of assay: confirmatory)
CHEMBL1794324	F	AC50	Inhibition	DATASET	PubChem BioAssays	449749			PUBCHEM_BIOASSAY: Fluorescence Cell-Free Homogeneous Secondary Screen to Identify Inhibitors of DnaB-Intein Splicing Activity. (Class of assay: confirmatory) [Related pubchem assays (depositor defined):AID2223, AID489010, AID492950]
CHEMBL1614052	F	Potency	Antagonist	DATASET	PubChem BioAssays	1461			PUBCHEM_BIOASSAY: qHTS Assay for Antagonists of the Neuropeptide S Receptor: cAMP Signal Transduction. (Class of assay: confirmatory)
CHEMBL1963801	F	Ki	Inhibition	DATASET	PubChem BioAssays	493040_48			PUBCHEM_BIOASSAY: Navigating the Kinome. (Class of assay: other) Panel member name: PTK2
CHEMBL1738578	F	IC50	Inhibition	DATASET	PubChem BioAssays	488903			PUBCHEM_BIOASSAY: Dose Response confirmation of uHTS for inhibitors of Sentrin-specific protease 8 (SENP8) using a Luminescent assay. (Class of assay: confirmatory) [Related pubchem assays (depositor defined):AID2540, AID2575, AID2582, AID434986]
CHEMBL1964103	F	Ki	Inhibition	DATASET	PubChem BioAssays	493040_34			PUBCHEM_BIOASSAY: Navigating the Kinome. (Class of assay: other) Panel member name: MST1R
CHEMBL1614064	F	EC50	Inhibition	DATASET	PubChem BioAssays	1902			PUBCHEM_BIOASSAY: Luminescence Microorganism-Based Dose Confirmation HTS to Identify Inhibitors of Streptokinase Promotor Activity. (Class of assay: confirmatory) [Related pubchem assays: 1677 (Project Summary), 1662 (Primary HTS)]
CHEMBL4028921	A	IC50	Inhibition	PUBLICATION	Scientific Literature		10.1093/toxsci/kft176		Inhibition of human BSEP overexpressed in Sf9 cell membrane vesicles assessed as uptake of [3H]-taurocholate in presence of ATP measured after 15 to 20 mins by membrane vesicle transport assay
CHEMBL1963757	F	Ki	Inhibition	DATASET	PubChem BioAssays	493040_36			PUBCHEM_BIOASSAY: Navigating the Kinome. (Class of assay: other) Panel member name: NTRK1
CHEMBL1738194	B	AC50	Inhibition	DATASET	PubChem BioAssays	504725			PUBCHEM_BIOASSAY: C-LANA FP assay Measured in Biochemical System Using Plate Reader - 2117-01_Inhibitor_Dose_CherryPick_Activity. (Class of assay: confirmatory) [Related pubchem assays (depositor defined):AID504431]
CHEMBL1963720	F	Ki	Inhibition	DATASET	PubChem BioAssays	493040_95			PUBCHEM_BIOASSAY: Navigating the Kinome. (Class of assay: other) Panel member name: CHEK2
CHEMBL1738079	B	AC50	Inhibition	DATASET	PubChem BioAssays	488789			PUBCHEM_BIOASSAY: Trypsin Inhibition Assay Measured in Biochemical System Using Plate Reader - 2034-02_Inhibitor_Dose_CherryPick_Activity. (Class of assay: confirmatory) [Related pubchem assays (depositor defined):AID2618]
CHEMBL1963800	F	Ki	Inhibition	DATASET	PubChem BioAssays	493040_47			PUBCHEM_BIOASSAY: Navigating the Kinome. (Class of assay: other) Panel member name: PRKX
CHEMBL1963705	F	Ki	Inhibition	DATASET	PubChem BioAssays	493040_62			PUBCHEM_BIOASSAY: Navigating the Kinome. (Class of assay: other) Panel member name: PLK4
CHEMBL1613803	F	Potency	Antagonist	DATASET	PubChem BioAssays	915			PUBCHEM_BIOASSAY: qHTS Assay for Identification of Small Molecule Antagonists for Hypoxia Response Element Signaling Pathway. (Class of assay: confirmatory) [Related pubchem assays: 914 ]
CHEMBL1614410	F	Potency	Inhibition	DATASET	PubChem BioAssays	2662			PUBCHEM_BIOASSAY: qHTS Fluorescence Polarization Assay for Inhibitors of MLL CXXC domain - DNA interaction. (Class of assay: confirmatory) [Related pubchem assays: 2698 (Summary assay.)]
CHEMBL1963830	F	Ki	Inhibition	DATASET	PubChem BioAssays	493040_17			PUBCHEM_BIOASSAY: Navigating the Kinome. (Class of assay: other) Panel member name: GSK3B
CHEMBL1964005	F	IC50	Inhibition	DATASET	PubChem BioAssays	602374			PUBCHEM_BIOASSAY: Dose Response selectivity of inhibitors of STriatal-Enriched Phosphatase (STEP) in the dual-specificity protein-tyrosine phosphatase VHR Inhibition Assay. (Class of assay: confirmatory)
CHEMBL1614161	F	Potency	Inhibition	DATASET	PubChem BioAssays	485364			PUBCHEM_BIOASSAY: qHTS Assay for the Inhibitors of Schistosoma Mansoni Peroxiredoxins. (Class of assay: confirmatory) [Related pubchem assays: 1011 (Confirmation Concentration-Response Assay for Inhibitors of the Schistosoma mansoni Redox Cascade ), 448 (Schistosoma Mansoni Peroxiredoxins (Prx2) and thioredoxin glutathione reductase (TGR) coupled assay)]
CHEMBL1738495	F	IC50	Inhibition	DATASET	PubChem BioAssays	488904			PUBCHEM_BIOASSAY: Dose Response confirmation of uHTS for inhibitors of Sentrin-specific protease 7 (SENP7) using a Luminescent assay. (Class of assay: confirmatory) [Related pubchem assays (depositor defined):AID434973, AID434986]
CHEMBL1614234	F	Potency	Inhibition	DATASET	PubChem BioAssays	1457			PUBCHEM_BIOASSAY: qHTS Assay for Identifying the Cell-Membrane Permeable IMPase Inhibitors: Potentiation with Lithium. (Class of assay: confirmatory) [Related pubchem assays: 901 ]
CHEMBL1613838	F	Potency	Agonist	DATASET	PubChem BioAssays	485297			PUBCHEM_BIOASSAY: qHTS Assay for Rab9 Promoter Activators. (Class of assay: confirmatory)
CHEMBL1613914	F	Potency	Inhibition	DATASET	PubChem BioAssays	2147			PUBCHEM_BIOASSAY: qHTS Assay for Inhibitors of Human Jumonji Domain Containing 2E (JMJD2E). (Class of assay: confirmatory)
CHEMBL1614174	F	Potency	Inhibition	DATASET	PubChem BioAssays	1490			PUBCHEM_BIOASSAY: qHTS Assay for Inhibitors of Bacillus subtilis Sfp phosphopantetheinyl transferase (PPTase). (Class of assay: confirmatory)
CHEMBL2038597	F	IC50	Agonist	PUBLICATION	Scientific Literature	450755	10.1016/j.bmc.2012.04.005		Agonist activity at PPARgamma
CHEMBL1794557	B	AC50	Inhibition	DATASET	PubChem BioAssays	588345			PUBCHEM_BIOASSAY: MLPCN Dyrk1A Kinase Measured in Biochemical System Using Plate Reader - 2124-01_Inhibitor_Dose_CherryPick_Activity. (Class of assay: confirmatory) [Related pubchem assays (depositor defined):AID504442]
CHEMBL1826790	B	IC50	Inhibition	PUBLICATION	Scientific Literature	397622	10.1016/j.ejmech.2011.05.031		Inhibition of human c-MET
CHEMBL1614377	B	IC50	Inhibition	DATASET	PubChem BioAssays	1060			PUBCHEM_BIOASSAY: Estrogen Receptor-beta Coactivator Binding Inhibitors ELISA Secondary Assay. (Class of assay: confirmatory) [Related pubchem assays: 633 (Primary screen preceding this ELISA dose response confirmation assay.), 733 (Primary dose response assay preceding this ELISA dose response confirmation assay.)]
CHEMBL1614247	F	EC50	Inhibition	DATASET	PubChem BioAssays	1566			PUBCHEM_BIOASSAY: uHTS luminescence assay for the identification of compounds that inhibit NOD2. (Class of assay: confirmatory) [Related pubchem assays (depositor defined):AID1575, AID1578, AID1579, AID1848, AID1849, AID1852, AID2001, AID2260, AID2264, AID2334, AID2335, AID2337, AID2466, AID2475, AID2485, AID2503, AID2793, AID2798, AID2799]
CHEMBL1614217	F	Potency	Mixed	DATASET	PubChem BioAssays	2107			PUBCHEM_BIOASSAY: qHTS Assay for Inhibitors and Activators of Human alpha-Galactosidase From Spleen Homogenate. (Class of assay: confirmatory) [Related pubchem assays: 1472, 1467 ]
CHEMBL1614388	B	IC50	Inhibition	DATASET	PubChem BioAssays	1641			PUBCHEM_BIOASSAY: TR-FRET counterscreen for FAK inhibitors: dose-response biochemical high throughput screening assay to identify inhibitors of Proline-rich tyrosine kinase 2 (Pyk2). (Class of assay: confirmatory) [Related pubchem assays: 794, 727, 810 ]
CHEMBL1827362	B	IC50	Binding	PUBLICATION	Scientific Literature	400720	10.1016/j.bmcl.2011.07.006		Displacement of [3H]dofetilide from human recombinant ERG by Competitive binding assay
CHEMBL1963690	F	Ki	Inhibition	DATASET	PubChem BioAssays	493040_51			PUBCHEM_BIOASSAY: Navigating the Kinome. (Class of assay: other) Panel member name: RPS6KA3
CHEMBL1963821	F	Ki	Inhibition	DATASET	PubChem BioAssays	493040_106			PUBCHEM_BIOASSAY: Navigating the Kinome. (Class of assay: other) Panel member name: PDPK1
CHEMBL1963777	F	Ki	Inhibition	DATASET	PubChem BioAssays	493040_171			PUBCHEM_BIOASSAY: Navigating the Kinome. (Class of assay: other) Panel member name: ACK1
CHEMBL1963717	F	Ki	Inhibition	DATASET	PubChem BioAssays	493040_115			PUBCHEM_BIOASSAY: Navigating the Kinome. (Class of assay: other) Panel member name: STK17A
CHEMBL1963750	F	Ki	Inhibition	DATASET	PubChem BioAssays	493040_54			PUBCHEM_BIOASSAY: Navigating the Kinome. (Class of assay: other) Panel member name: TAO1
CHEMBL1613769	F	Potency	Inhibition	DATASET	PubChem BioAssays	1476			PUBCHEM_BIOASSAY: qHTS Assay for Promiscuous and Specific Inhibitors of Cruzain (without detergent). (Class of assay: confirmatory) [Related pubchem assays: 2158 (Confirmation qHTS Assay for Inhibitors of Cruzain), 2249 (Probe Development Summary of Promiscuous Inhibitors (Artifacts) of Cruzain), 2161 (qHTS Assay for Inhibitors of Papain: Counterscreen for Cruzain Assay), 1478 (qHTS Assay for Pro…
CHEMBL1794356	F	IC50	Inhibition	DATASET	PubChem BioAssays	588400			PUBCHEM_BIOASSAY: Dose response counterscreen of uHTS hits for ATG4B inhibitors in a Phospholipase A2 assay. (Class of assay: confirmatory) [Related pubchem assays (depositor defined):AID504462, AID504475]
CHEMBL1119333	B	IC50	Inhibition	PUBLICATION	Scientific Literature		10.1016/j.ejmech.2009.12.038		Inhibition of AChE
CHEMBL1963814	F	Ki	Inhibition	DATASET	PubChem BioAssays	493040_50			PUBCHEM_BIOASSAY: Navigating the Kinome. (Class of assay: other) Panel member name: ROCK1
CHEMBL1963701	F	Ki	Inhibition	DATASET	PubChem BioAssays	493040_43			PUBCHEM_BIOASSAY: Navigating the Kinome. (Class of assay: other) Panel member name: PRKAA1
CHEMBL1963772	F	Ki	Inhibition	DATASET	PubChem BioAssays	493040_29			PUBCHEM_BIOASSAY: Navigating the Kinome. (Class of assay: other) Panel member name: MAP4K2

## Sheet: VS_Kinase
chembl_id	assay_type	standard_type	pharmacological_profile	doc_type	src_description	src_assay_id	doi	patent_id	description
CHEMBL1964101	F	Ki	Inhibition	DATASET	PubChem BioAssays	493040_30			PUBCHEM_BIOASSAY: Navigating the Kinome. (Class of assay: other) Panel member name: MAP4K4
CHEMBL1963793	F	Ki	Inhibition	DATASET	PubChem BioAssays	493040_79			PUBCHEM_BIOASSAY: Navigating the Kinome. (Class of assay: other) Panel member name: SGK
CHEMBL1963807	F	Ki	Inhibition	DATASET	PubChem BioAssays	493040_52			PUBCHEM_BIOASSAY: Navigating the Kinome. (Class of assay: other) Panel member name: STK12
CHEMBL1963837	F	Ki	Inhibition	DATASET	PubChem BioAssays	493040_57			PUBCHEM_BIOASSAY: Navigating the Kinome. (Class of assay: other) Panel member name: CLK4
CHEMBL1963809	F	Ki	Inhibition	DATASET	PubChem BioAssays	493040_64			PUBCHEM_BIOASSAY: Navigating the Kinome. (Class of assay: other) Panel member name: AKT1
CHEMBL1963719	F	Ki	Inhibition	DATASET	PubChem BioAssays	493040_8			PUBCHEM_BIOASSAY: Navigating the Kinome. (Class of assay: other) Panel member name: DAPK3
CHEMBL1963802	F	Ki	Inhibition	DATASET	PubChem BioAssays	493040_100			PUBCHEM_BIOASSAY: Navigating the Kinome. (Class of assay: other) Panel member name: IRAK1
CHEMBL1963717	F	Ki	Inhibition	DATASET	PubChem BioAssays	493040_115			PUBCHEM_BIOASSAY: Navigating the Kinome. (Class of assay: other) Panel member name: STK17A
CHEMBL1963789	F	Ki	Inhibition	DATASET	PubChem BioAssays	493040_15			PUBCHEM_BIOASSAY: Navigating the Kinome. (Class of assay: other) Panel member name: GPRK5
CHEMBL1963729	F	Ki	Inhibition	DATASET	PubChem BioAssays	493040_123			PUBCHEM_BIOASSAY: Navigating the Kinome. (Class of assay: other) Panel member name: MAPKAPK2
CHEMBL1963779	F	Ki	Inhibition	DATASET	PubChem BioAssays	493040_13			PUBCHEM_BIOASSAY: Navigating the Kinome. (Class of assay: other) Panel member name: FLT3
CHEMBL1963695	F	Ki	Inhibition	DATASET	PubChem BioAssays	493040_144			PUBCHEM_BIOASSAY: Navigating the Kinome. (Class of assay: other) Panel member name: PRKG1
CHEMBL1963705	F	Ki	Inhibition	DATASET	PubChem BioAssays	493040_62			PUBCHEM_BIOASSAY: Navigating the Kinome. (Class of assay: other) Panel member name: PLK4
CHEMBL1963824	F	Ki	Inhibition	DATASET	PubChem BioAssays	493040_2			PUBCHEM_BIOASSAY: Navigating the Kinome. (Class of assay: other) Panel member name: CDK8
CHEMBL1963715	F	Ki	Inhibition	DATASET	PubChem BioAssays	493040_45			PUBCHEM_BIOASSAY: Navigating the Kinome. (Class of assay: other) Panel member name: PRKCN
CHEMBL1963823	F	Ki	Inhibition	DATASET	PubChem BioAssays	493040_35			PUBCHEM_BIOASSAY: Navigating the Kinome. (Class of assay: other) Panel member name: NEK2
CHEMBL1963815	F	Ki	Inhibition	DATASET	PubChem BioAssays	493040_129			PUBCHEM_BIOASSAY: Navigating the Kinome. (Class of assay: other) Panel member name: FER
CHEMBL1963740	F	Ki	Inhibition	DATASET	PubChem BioAssays	493040_11			PUBCHEM_BIOASSAY: Navigating the Kinome. (Class of assay: other) Panel member name: FGFR1
CHEMBL1963773	F	Ki	Inhibition	DATASET	PubChem BioAssays	493040_120			PUBCHEM_BIOASSAY: Navigating the Kinome. (Class of assay: other) Panel member name: DYRK3
CHEMBL1963701	F	Ki	Inhibition	DATASET	PubChem BioAssays	493040_43			PUBCHEM_BIOASSAY: Navigating the Kinome. (Class of assay: other) Panel member name: PRKAA1
CHEMBL1963829	F	Ki	Inhibition	DATASET	PubChem BioAssays	493040_61			PUBCHEM_BIOASSAY: Navigating the Kinome. (Class of assay: other) Panel member name: PLK1
CHEMBL1963738	F	Ki	Inhibition	DATASET	PubChem BioAssays	493040_90			PUBCHEM_BIOASSAY: Navigating the Kinome. (Class of assay: other) Panel member name: CAMK2D
CHEMBL1963714	F	Ki	Inhibition	DATASET	PubChem BioAssays	493040_56			PUBCHEM_BIOASSAY: Navigating the Kinome. (Class of assay: other) Panel member name: TYRO3
CHEMBL1963778	F	Ki	Inhibition	DATASET	PubChem BioAssays	493040_41			PUBCHEM_BIOASSAY: Navigating the Kinome. (Class of assay: other) Panel member name: PDGFRB
CHEMBL1963731	F	Ki	Inhibition	DATASET	PubChem BioAssays	493040_93			PUBCHEM_BIOASSAY: Navigating the Kinome. (Class of assay: other) Panel member name: CDC7
CHEMBL1963766	F	Ki	Inhibition	DATASET	PubChem BioAssays	493040_69			PUBCHEM_BIOASSAY: Navigating the Kinome. (Class of assay: other) Panel member name: EGFR
CHEMBL1963757	F	Ki	Inhibition	DATASET	PubChem BioAssays	493040_36			PUBCHEM_BIOASSAY: Navigating the Kinome. (Class of assay: other) Panel member name: NTRK1
CHEMBL1963721	F	Ki	Inhibition	DATASET	PubChem BioAssays	493040_172			PUBCHEM_BIOASSAY: Navigating the Kinome. (Class of assay: other) Panel member name: ACVR1
CHEMBL1963791	F	Ki	Inhibition	DATASET	PubChem BioAssays	493040_135			PUBCHEM_BIOASSAY: Navigating the Kinome. (Class of assay: other) Panel member name: EPHA2
CHEMBL1963696	F	Ki	Inhibition	DATASET	PubChem BioAssays	493040_107			PUBCHEM_BIOASSAY: Navigating the Kinome. (Class of assay: other) Panel member name: PHKG2
CHEMBL1613805	F	Potency	Inhibition	DATASET	PubChem BioAssays	2668			PUBCHEM_BIOASSAY: Cytometry Cell-Based qHTS for Inhibitors of the mTORC1 Signaling Pathway in MEF cells. (Class of assay: confirmatory)
CHEMBL1963832	F	Ki	Inhibition	DATASET	PubChem BioAssays	493040_37			PUBCHEM_BIOASSAY: Navigating the Kinome. (Class of assay: other) Panel member name: NTRK2
CHEMBL1963825	F	Ki	Inhibition	DATASET	PubChem BioAssays	493040_1			PUBCHEM_BIOASSAY: Navigating the Kinome. (Class of assay: other) Panel member name: CDK7
CHEMBL1963697	F	Ki	Inhibition	DATASET	PubChem BioAssays	493040_68			PUBCHEM_BIOASSAY: Navigating the Kinome. (Class of assay: other) Panel member name: PLK3
CHEMBL1963800	F	Ki	Inhibition	DATASET	PubChem BioAssays	493040_47			PUBCHEM_BIOASSAY: Navigating the Kinome. (Class of assay: other) Panel member name: PRKX
CHEMBL1963788	F	Ki	Inhibition	DATASET	PubChem BioAssays	493040_22			PUBCHEM_BIOASSAY: Navigating the Kinome. (Class of assay: other) Panel member name: KDR
CHEMBL1614064	F	EC50	Inhibition	DATASET	PubChem BioAssays	1902			PUBCHEM_BIOASSAY: Luminescence Microorganism-Based Dose Confirmation HTS to Identify Inhibitors of Streptokinase Promotor Activity. (Class of assay: confirmatory) [Related pubchem assays: 1677 (Project Summary), 1662 (Primary HTS)]
CHEMBL1963735	F	Ki	Inhibition	DATASET	PubChem BioAssays	493040_119			PUBCHEM_BIOASSAY: Navigating the Kinome. (Class of assay: other) Panel member name: CSNK2A1
CHEMBL1963818	F	Ki	Inhibition	DATASET	PubChem BioAssays	493040_121			PUBCHEM_BIOASSAY: Navigating the Kinome. (Class of assay: other) Panel member name: HIPK4
CHEMBL1963759	F	Ki	Inhibition	DATASET	PubChem BioAssays	493040_67			PUBCHEM_BIOASSAY: Navigating the Kinome. (Class of assay: other) Panel member name: INSR
CHEMBL1963746	F	Ki	Inhibition	DATASET	PubChem BioAssays	493040_33			PUBCHEM_BIOASSAY: Navigating the Kinome. (Class of assay: other) Panel member name: MAPK9
CHEMBL1963744	F	Ki	Inhibition	DATASET	PubChem BioAssays	493040_112			PUBCHEM_BIOASSAY: Navigating the Kinome. (Class of assay: other) Panel member name: RPS6KA5
CHEMBL1963748	F	Ki	Inhibition	DATASET	PubChem BioAssays	493040_108			PUBCHEM_BIOASSAY: Navigating the Kinome. (Class of assay: other) Panel member name: PKN2
CHEMBL1964100	F	Ki	Inhibition	DATASET	PubChem BioAssays	493040_128			PUBCHEM_BIOASSAY: Navigating the Kinome. (Class of assay: other) Panel member name: TOPK
CHEMBL1963783	F	Ki	Inhibition	DATASET	PubChem BioAssays	493040_132			PUBCHEM_BIOASSAY: Navigating the Kinome. (Class of assay: other) Panel member name: CSNK1D
CHEMBL1963750	F	Ki	Inhibition	DATASET	PubChem BioAssays	493040_54			PUBCHEM_BIOASSAY: Navigating the Kinome. (Class of assay: other) Panel member name: TAO1
CHEMBL1963826	F	Ki	Inhibition	DATASET	PubChem BioAssays	493040_12			PUBCHEM_BIOASSAY: Navigating the Kinome. (Class of assay: other) Panel member name: FLT1
CHEMBL1963693	F	Ki	Inhibition	DATASET	PubChem BioAssays	493040_20			PUBCHEM_BIOASSAY: Navigating the Kinome. (Class of assay: other) Panel member name: JAK2
CHEMBL1963831	F	Ki	Inhibition	DATASET	PubChem BioAssays	493040_3			PUBCHEM_BIOASSAY: Navigating the Kinome. (Class of assay: other) Panel member name: CDK9
CHEMBL1963835	F	Ki	Inhibition	DATASET	PubChem BioAssays	493040_44			PUBCHEM_BIOASSAY: Navigating the Kinome. (Class of assay: other) Panel member name: PRKACA
CHEMBL1963708	F	Ki	Inhibition	DATASET	PubChem BioAssays	493040_113			PUBCHEM_BIOASSAY: Navigating the Kinome. (Class of assay: other) Panel member name: RPS6KB1
CHEMBL1963690	F	Ki	Inhibition	DATASET	PubChem BioAssays	493040_51			PUBCHEM_BIOASSAY: Navigating the Kinome. (Class of assay: other) Panel member name: RPS6KA3
CHEMBL1963747	F	Ki	Inhibition	DATASET	PubChem BioAssays	493040_60			PUBCHEM_BIOASSAY: Navigating the Kinome. (Class of assay: other) Panel member name: ITK
CHEMBL1963801	F	Ki	Inhibition	DATASET	PubChem BioAssays	493040_48			PUBCHEM_BIOASSAY: Navigating the Kinome. (Class of assay: other) Panel member name: PTK2
CHEMBL1614388	B	IC50	Inhibition	DATASET	PubChem BioAssays	1641			PUBCHEM_BIOASSAY: TR-FRET counterscreen for FAK inhibitors: dose-response biochemical high throughput screening assay to identify inhibitors of Proline-rich tyrosine kinase 2 (Pyk2). (Class of assay: confirmatory) [Related pubchem assays: 794, 727, 810 ]
CHEMBL1963785	F	Ki	Inhibition	DATASET	PubChem BioAssays	493040_170			PUBCHEM_BIOASSAY: Navigating the Kinome. (Class of assay: other) Panel member name: ABL1
CHEMBL1963692	F	Ki	Inhibition	DATASET	PubChem BioAssays	493040_27			PUBCHEM_BIOASSAY: Navigating the Kinome. (Class of assay: other) Panel member name: MAP2K1
CHEMBL1963821	F	Ki	Inhibition	DATASET	PubChem BioAssays	493040_106			PUBCHEM_BIOASSAY: Navigating the Kinome. (Class of assay: other) Panel member name: PDPK1

## Sheet: VS_GPCR
chembl_id	assay_type	standard_type	pharmacological_profile	doc_type	src_description	src_assay_id	doi	patent_id	description
CHEMBL1827363	B	Ki	Binding	PUBLICATION	Scientific Literature	400721	10.1016/j.bmcl.2011.07.006		Displacement of [125I]Iodoproxyfan from human recombinant histamine H3 receptor by Competitive binding assay
CHEMBL1909104	B	Ki	Binding	DATASET	DrugMatrix	116			DRUGMATRIX: Serotonin (5-Hydroxytryptamine) 5-HT2B radioligand binding (ligand: [3H] Lysergic acid diethylamide)
CHEMBL1614361	F	Potency	Agonist	DATASET	PubChem BioAssays	926			PUBCHEM_BIOASSAY: qHTS Assay for Agonists of the Thyroid Stimulating Hormone Receptor. (Class of assay: confirmatory)
CHEMBL1909105	B	IC50	Binding	DATASET	DrugMatrix	117			DRUGMATRIX: Serotonin (5-Hydroxytryptamine) 5-HT2C radioligand binding (ligand: [3H] Mesulergine)
CHEMBL1909089	B	IC50	Binding	DATASET	DrugMatrix	10			DRUGMATRIX: Alpha-2B adrenergic receptor radioligand binding (ligand: Rauwolscine)
CHEMBL1670561	B	Ki	Binding	PUBLICATION	Scientific Literature		10.1016/j.ejmech.2010.11.034		Displacement of [3H]CP 55940 from human CB2 receptor in cell free system
CHEMBL920042	B	Ki	Binding	PUBLICATION	Scientific Literature		10.1021/jm050407k		Displacement of [3H]DPCPX from human adenosine A1 receptor expressed in CHO cells
CHEMBL1613930	F	Potency	Agonist	DATASET	PubChem BioAssays	2676			PUBCHEM_BIOASSAY: qHTS Assay for Agonists of the Relaxin Receptor RXFP1. (Class of assay: confirmatory)
CHEMBL1738164	F	IC50	Antagonist	DATASET	PubChem BioAssays	504728			PUBCHEM_BIOASSAY: Dose Response confirmation of small molecule antagonists of the CCR6 receptor: a luminescent beta-arrestin assay. (Class of assay: confirmatory) [Related pubchem assays (depositor defined):AID493098, AID493121, AID493159]
CHEMBL1738482	F	IC50	Antagonist	DATASET	PubChem BioAssays	504701			PUBCHEM_BIOASSAY: Homogeneous Time Resolved Fluorescence (HTRF)-based cell-based high throughput dose response assay for antagonists of the orexin 1 receptor (OX1R; HCRTR1). (Class of assay: confirmatory) [Related pubchem assays (depositor defined):AID434989, AID435008, AID463079, AID485270, AID492963, AID492964, AID492965, AID493232, AID504717, AID504718]
CHEMBL1614395	F	IC50	Antagonist	DATASET	PubChem BioAssays	1778			PUBCHEM_BIOASSAY: uHTS identification of small molecule antagonists of the kappa opioid receptor via a luminescent beta-arrestin assay. (Class of assay: confirmatory) [Related pubchem assays (depositor defined):AID1777, AID1785, AID1786, AID1966, AID2136, AID2285, AID2495, AID434981, AID463105, AID488826, AID488935]
CHEMBL2354227	F	IC50	Antagonist	DATASET	PubChem BioAssays	687013			PubChem BioAssay. Fluorescence-based cell-based primary high throughput dose response assay to identify antagonists of the Galanin Receptor 3 (GalR3). (Class of assay: confirmatory)
CHEMBL1794581	F	EC50	Agonist	DATASET	PubChem BioAssays	588763			PUBCHEM_BIOASSAY: Dose response for HTS for Beta-2AR agonists via FAP method from CP1. (Class of assay: confirmatory) [Related pubchem assays (depositor defined):AID485366, AID492947, AID504448]
CHEMBL1909088	B	Ki	Binding	DATASET	DrugMatrix	9			DRUGMATRIX: Alpha-2A adrenergic receptor radioligand binding (ligand: MK-912)
CHEMBL1613997	F	Potency	Antagonist	DATASET	PubChem BioAssays	943			PUBCHEM_BIOASSAY: qHTS Assay for Antagonists of Acetylcholine Muscarinic M1 Receptor: Kinetic Measurement of Intracellular Calcium Response. (Class of assay: confirmatory)
CHEMBL616344	B	Ki	Binding	PUBLICATION	Scientific Literature		10.1021/jm950410b		Binding affinity of a compound to rat brain 5-hydroxytryptamine 1A (serotonin) receptor assayed by radiolabeled [3H]-8-OH-DPAT ligand displacement
CHEMBL2354269	F	EC50	Agonist	DATASET	PubChem BioAssays	686985			PubChem BioAssay. Fluorescence-based cell-based high throughput dose response assay to identify agonists of the human trace amine associated receptor 1 (TAAR1). (Class of assay: confirmatory)
CHEMBL1614052	F	Potency	Antagonist	DATASET	PubChem BioAssays	1461			PUBCHEM_BIOASSAY: qHTS Assay for Antagonists of the Neuropeptide S Receptor: cAMP Signal Transduction. (Class of assay: confirmatory)

## Sheet: LO_All
chembl_id	assay_type	standard_type	pharmacological_profile	doc_type	src_description	pref_name	protein_class_desc	src_assay_id	doi	patent_id	description
CHEMBL3431931	B	IC50	Inhibition	DATASET	Deposited Supplementary Bioactivity Data	Carnitine palmitoyltransferase 2	enzyme transferase	2	10.6019/CHEMBL3431459		SUPPLEMENTARY: Inhibition of Carnitine palmitoyltransferase 2
CHEMBL3705715	B	Ki	Inhibition	PATENT	BindingDB Database	Trypsin I	enzyme protease serine pas s1a	6117_2_pol_1529		US-8609715-B2	Inhibition Assay: Inhibition assay using human trysin.
CHEMBL3707789	B	Ki	Binding	PATENT	BindingDB Database	Serotonin 2a (5-HT2a) receptor	membrane receptor 7tm1 smallmol monoamine receptor serotonin receptor	6049_1_pol_4221		US-8586579-B2	Radioligand Binding Assay: The ability of the compounds to bind to the 5-HT2A, D3 and D2 receptors was determined using radioligand binding to cloned receptors selectively expressed in HEK-293 EBNA cells.
CHEMBL819742	B	Ki	Inhibition	PUBLICATION	Scientific Literature	Renal dipeptidase	enzyme protease metallo mj m19		10.1021/jm00389a018		Inhibitory activity against beta-lactamase renal dipeptidase
CHEMBL3887334	B	IC50	Inhibition	PATENT	BindingDB Database	Peptide N-myristoyltransferase 1	enzyme transferase	7254_1_pol_4602		US-9156811-B2	Enzyme Inhibition Assay: Measurements were performed using a modification of the scintillation proximity assay platform described previously by Georgopapadakou, N. H. et al. (22nd International Congress on Chemotherapy, 2001, Abstract P16.001). Compounds were solubilised in DMSO at a top concentration of 10 mM and serially diluted in half log steps to achieve a range of final assay concentrations…
CHEMBL3883076	B	IC50	Antagonist	PATENT	Patent Bioactivity Data	Solute carrier family 40 member 1	transporter electrochemical slc slc40			US-20140364424-A1	Antagonist activity at C-terminal halo-tag fused human ferroportin expressed in MDCK cells assessed as inhibition of hepcidin-induced ferroportin internalization after overnight incubation by Draq5 staining-based fluorescence assay
CHEMBL658217	B	Ki	Inhibition	PUBLICATION	Scientific Literature	Carbonic anhydrase IV	enzyme lyase		10.1021/jm0108202		Inhibitory activity against bovine carbonic anhydrase IV
CHEMBL652259	F	IC50	Antagonist	PUBLICATION	Scientific Literature	Androgen Receptor	transcription factor nuclear receptor nr3 nr3c nr3c4		10.1021/jm00161a028		In vitro antagonist activity against rat prostatic androgen receptor (AR)
CHEMBL3706272	B	IC50	Antagonist	PATENT	BindingDB Database	Metabotropic glutamate receptor 5	membrane receptor 7tm3 smallmol neurotransmitter metabotropic glutamate receptor	6523_1_pol_5746		US-8853203-B2	Fluorometric Imaging Plate Reader (FLIPR) Assay: Activity of compounds of the present invention was examined by determination to what extent the glutamate-induced elevation of the intracellular calcium concentration in L(tk-) cells expressing human mGluR5a receptors (see L. P. Daggett et al., Neuropharm. Vol. 34, pages 871-886, 1995) is inhibited by utilizing methods as described e.g. by L. P. Da…
CHEMBL3707497	B	IC50	Binding	PATENT	BindingDB Database	Bromodomain-containing protein 3	epigenetic regulator reader brd	6724_1_pol_6887		US-8975417-B2	TR-FRET In-Vitro Binding Assay: All assays were performed in 384-well microtiter plates. Each assay plate contained 8-point serial dilutions for 40 test compounds, plus 16 high- and 16 low controls. Liquid handling and incubation steps were done on an Innovadyne Nanodrop Express equipped with a robotic arm (Thermo CatX, Perkin Elmer/Caliper Twister II) and an incubator (Liconic STX40, Thermo Cyto…
CHEMBL3705899	B	IC50	Inhibition	PATENT	BindingDB Database	Complement factor D	enzyme protease serine	7059_1_pol_7500		US-9085555-B2	In Vitro Assay: Recombinant human factor D (expressed in E. coli and purified using standard methods) at 10 nM concentration is incubated with test compound at various concentrations for 1 hour at room temperature in 0.1 M Hepes buffer, pH 7.5, containing 1 mM MgCl2, 1 M NaCl and 0.05% CHAPS. A synthetic substrate Z-Lys-thiobenzyl and 2,4-dinitrobenzenesulfonyl-fluoresceine are added to final con…
CHEMBL4404752	B	IC50	Inhibition	PUBLICATION	Scientific Literature	Histone acetyltransferase KAT6A	enzyme		10.1021/acs.jmedchem.9b02071		Inhibition of N-terminal NusA-fused His6-tagged human KAT6A (507 to 778 residues) expressed in Escherichia coli BL21 (DE3) cells using 0.4 uM acetyl coenzyme A and N-terminal histone H4 peptide (sequence SGRGKGGKGLGKGGAKRHRKV-GGK-biotin) as substrate incubated for 60 mins by Alpha screen technology
CHEMBL3705963	B	IC50	Inhibition	PATENT	BindingDB Database	Macrophage colony stimulating factor receptor	enzyme kinase protein kinase tk pdgfr	6489_1_pol_2877		US-8841455-B2	LANCE Ultra TR-FRET Assay: The ability of compounds of Formula I to inhibit cFMS was determined by the following assay. cFMS enzymatic activity was measured using the LANCE Ultra TR-FRET assay technology from PerkinElmer (Waltham, Mass.). Incubation mixtures contained the following: 50 mM NaHEPES, pH 7.3, 10 mM MgCl2, 0.5 mM MnCl2, 0.01% Triton X-100, 1 mM DTT, 1% DMSO, 10 uM ATP, 25 nM LANCE Ult…
CHEMBL3888867	B	IC50	Inhibition	PATENT	BindingDB Database	Hypoxia-inducible factor prolyl hydroxylase 1	enzyme reductase	8323_1_pol_5441		US-9409892-B2	HIF-PH Assay: Ketoglutaric acid α-[1-14C]-sodium salt, alpha-ketoglutaric acid sodium salt, and HPLC purified peptide may be obtained from commercial sources, e.g., Perkin-Elmer (Wellesley Mass.), Sigma-Aldrich, and SynPep Corp. (Dublin Calif.), respectively. Peptides for use in the assay may be fragments of HIFα as described above or as disclosed in International Publication WO 2005/118836, inco…
CHEMBL3707962	B	IC50	Inhibition	PATENT	BindingDB Database	Hepatic lipase	enzyme	6761_1_pol_6935		US-8987314-B2	Biological Assay: Endothelial lipase (EL) and hepatic lipase (HL) activities were measured using a fluorescent substrate, A10070, (Invitrogen, CA) doped into an artificial vesicle containing DMPG (Avanti Polar Lipids) as the excipient. Vesicles were prepared by combining 571 uL of 29 mM DMPG in a 1:1 mixture of MeOH and CHCl3 with 2000 uL of 1 mM A10070 in a 1:1 mixture of MeOH and CHCl3. The mix…
CHEMBL3705825	B	Ki	Inhibition	PATENT	BindingDB Database	Protein kinase C beta	enzyme kinase protein kinase agc pkc alpha	6849_1_pol_600		US-8999981-B2	Inhibition Assay: Protein Kinase C beta 2 (PKC beta II) catalyzes the production of ADP from ATP that accompanies the phosphoryl transfer to the PKC Pseudosubstrate peptide (A->S, RFARKGSLRQKNV). This transfer is coupled to the oxidation of p-NADH through the activities of Pyruvate Kinase (PK) and Lactate Dehydrogenase (LDH). (3-NADH conversion to NAD+ is monitored by the decrease in absorbance a…
CHEMBL656248	B	IC50	Inhibition	PUBLICATION	Scientific Literature	Cholecystokinin B receptor	membrane receptor 7tm1 peptide short peptide cholecystokinin receptor		10.1021/jm00078a018		Inhibition of binding of [125I]-CCK-8 to the cholecystokinin type B receptor
CHEMBL3887224	B	IC50	Inhibition	PATENT	BindingDB Database	PI3-kinase p85-alpha subunit	enzyme	7161_2_pol_1623		US-9120812-B2	Enzyme Assay: The test uses a lucifeurerin/luciferase system to measure the concentration of ATP and its consumption during the enzymatic reaction. The test is performed in 96-well format (Corning/Costar 96 black flat-bottomed half-wells plate, ref. 3694) in a total volume of 30 μl. To 1 μl of inhibitor in 100% DMSO are added (final concentrations) 50 μM of the substrate PIP2 ((L-α-phosphatidyl-D…
CHEMBL3888033	B	IC50	Agonist	PATENT	BindingDB Database	C-X-C chemokine receptor type 3	membrane receptor 7tm1 peptide chemokine receptor cxc chemokine receptor	7652_1_com_50003577		US-9266876-B2	FLIPR Assay: The bioactivity of compounds is tested in a fluorometric imaging plate reader (FLIPR: Molecular Devices) using engineered CHO-K1 cells expressing the human CXCR3A coupled to a G protein (Galpha(16)). Cells are plated the day prior to bioassay in F12 medium supplemented with 10% FBS and G418 and hygromycin antibiotics to maintain recombinant selection. At the day of bioassay, cells ar…
CHEMBL4739819	B	EC50	Inhibition	PATENT	Patent Bioactivity Data	Dual specificity protein kinase CLK3	enzyme kinase protein kinase cmgc clk				Inhibition of recombinant CLK3 (unknown origin) using Ser/Thr 18 peptide as substrate incubated for 1 hr in presence of ATP by FRET assay
CHEMBL3887456	F	EC50	Agonist	PATENT	BindingDB Database	Glucagon-like peptide 1 receptor	membrane receptor 7tm2 peptide glucagon-like glucagon-like peptide receptor	7334_1_pol_7978		US-9175003-B2	cAMP Functional Assay: The efficacy of GLP-1 receptor agonists was studied in a cAMP functional assay using HEK-293 Cells expressing the cloned human GLP-1 receptor. GLP-1-expressing cells (10,000-20,000 cells per 0.1 mL) were plated in 96-well plates in Dulbecco's modified eagles media (DMEM) containing 10% fetal bovine serum, 2 mg/mL G418 and penicillin-streptomycin. Following overnight incubat…
CHEMBL3887731	F	Ki	Antagonist	PATENT	BindingDB Database	Histamine H3 receptor	membrane receptor 7tm1 smallmol monoamine receptor histamine receptor	7475_1_pol_2288		US-9216182-B2	LANCE Ultra cAMP Assay: The potency of compounds of the invention as H3 receptor antagonists can be assessed by measuring the blockade of (R)-alpha-methylhistamine-mediated cAMP production utilizing a LANCE Ultra cAMP kit (PE #TRF0263) in CHO cells expressing human H3 receptors (GenBank: BC096840; Strausberg R L et al, Proc. Natl. Acad. Sci. U.S.A. 99(26), 16899-16903; 2002).Protocol:1. Preparati…
CHEMBL663407	B	Ki	Inhibition	PUBLICATION	Scientific Literature	Coagulation factor X	enzyme protease serine pas s1a		10.1021/jm0111346		Inhibition of Coagulation factor Xa
CHEMBL3707783	B	IC50	Inhibition	PATENT	BindingDB Database	Baculoviral IAP repeat-containing protein 2	enzyme	6885_1_pol_6600		US-9018214-B2	In vitro Competitive Displacement Binding Assays : Modified SMAC peptides and compounds were tested for their ability to displace the fluorescent tracer from either XIAP, clAP-1 or clAP-2. BIR3 domains of clAP-1 , clAP-2 and XIAP were incubated with test compounds or SMAC based peptides and their respective peptide probes (Peptide Protein Research) in assay buffer (50mM Hepes pH 7.5, 0.025% Tween…
CHEMBL3888870	B	IC50	Inhibition	PATENT	BindingDB Database	Dual specificity protein kinase TTK	enzyme kinase protein kinase other ttk	8325_1_pol_6217		US-9409907-B2	Enzyme Inhibition Assay: The enzyme reaction (total volume 10 μl) was carried out in black 384-well low volume plates containing full length MPS1 (12.5 nM or 3 nM), fluorescent labelled peptide [known as H236, which has the sequence: 5FAM-DHTGFLTEYVATR-CONH2] (5 μM), ATP(10 μM), either DMSO (1% v/v) or the test compound (in the range 0.25 nM-100 μM in 1% DMSO) and assay buffer (50 mM HEPES (pH 7.…
CHEMBL3889262	B	IC50	Inhibition	PATENT	BindingDB Database	Casein kinase I delta	enzyme kinase protein kinase ck1 ck1	8517_1_pol_7547		US-9475817-B2	Kinase Assay: The kinase assay was performed in V-bottom 384-well plates. The final assay volume was 30 ul prepared from 15 ul additions of enzyme, substrates (fluoresceinated peptide FL-AHA-KRRRAL-PSER-VASLPGL-OH and ATP) and test compounds in assay buffer (20 mM HEPES pH 7.4, 30 mM MgCl2, 0.015% Brij35 and 4 mM DTT). The reaction was incubated at room temperature for 22 hours and terminated by …
CHEMBL3888209	B	IC50	Inhibition	PATENT	BindingDB Database	Potassium channel subfamily K member 3	ion channel vgc k k2p	7792_1_pol_7196		US-9284333-B2	TASK-1 Inhibiition Assay: Human TASK-1 channels were expressed in Xenopus oocytes. For this purpose, oocytes were isolated from Xenopus laevis and defoliculated. Subsequently, TASK-1-encoding RNA synthesized in vitro was injected into the oocytes. After two days of TASK-1 protein expression, TASK-1 currents were measured by two-microelectrode voltage clamp. Data were acquired and analyzed using a…
CHEMBL658042	B	Ki	Inhibition	PUBLICATION	Scientific Literature	Carbonic anhydrase II	enzyme lyase		10.1021/jm0108202		Inhibitory activity against Human carbonic anhydrase II
CHEMBL3705476	B	IC50	Inhibition	PATENT	BindingDB Database	Acetyl-CoA carboxylase 2	enzyme ligase	6480_1_pol_5471		US-8835472-B2	Spectrophotometric 384 Well Assay: Malonyl CoA formation by acetyl CoA carboxylases is stoichometrically linked to the consumption of ATP. ACC2 activity is measured in a NADH-linked kinetic method measuring ADP generated during the ACC reaction using a coupled lactate dehydrogenase/pyruvate kinase reaction.For biological testing, a human ACC2 construct which lacks the 128 amino acids at the N-ter…
CHEMBL3887078	B	IC50	Inhibition	PATENT	BindingDB Database	Gag-Pol polyprotein	enzyme transferase	7191_1_pol_239		US-9133157-B2	Inhibition Assay: The inhibition of WT HIV-1 protease was studied using the reaction of the protease (expressed in Eschericia coli) with a peptide substrate [Val-Ser-Gln-Asn-(betanaphthyl)Ala-Pro-Ile-Val (SEQ ID NO:1)]. Compounds were tested using Procedure A. In Procedure A, the test compound was first preincubated with the enzyme in assay buffer (50 mM sodium acetate, pH 5.5, 100 mM NaCl, and 0…
CHEMBL2328568	B	IC50	Inhibition	PUBLICATION	Scientific Literature	Sodium channel protein type IX alpha subunit	ion channel vgc vg na	525124	10.1016/j.bmcl.2012.10.102		Inhibition of NaV1.7 ion channel (unknown origin)
CHEMBL3887866	B	IC50	Inhibition	PATENT	BindingDB Database	Serine/threonine-protein kinase/endoribonuclease IRE1	enzyme	7561_1_pol_8490		US-9241942-B2	In Vitro Enzyme Assay: A fusion protein comprising glutathione S transferase (GST) and human IRE-1α (GST-IRE-1α) was obtained from a 500 ml baculovirus-infected insect cell culture and used to measure IRE-1α activity in vitro. Five μl of a reaction mixture comprising 1× reaction buffer (5× reaction buffer is 100 mM Hepes pH 7.5, 250 mM KOAc, 2.5 mM MgCl2), 3 mM DTT, and 0.4% polyethylene glycol w…
CHEMBL3705486	F	Ki	Antagonist	PATENT	BindingDB Database	Prokineticin receptor 2	membrane receptor 7tm1 peptide peptide growth factor prokineticin receptor	6301_1_pol_6188		US-8722896-B2	Calcium Mobilization Assay: An aequorin-based luminescent assay for calcium mobilization was used to measure mobilization of intracellular Ca2+ (Bullock et al., Mol Pharmacol 65, 582-588, 2004). Chinese hamster ovary (CHO) cells stably expressing photoprotein aequorin and recombinant PKR1 or PKR2 were tested by this method. Briefly, the cells were charged in Opti-MEM (Invitrogen) containing 8 μM …
CHEMBL3889186	B	IC50	Inhibition	PATENT	BindingDB Database	Rho-associated protein kinase 2	enzyme kinase protein kinase agc dmpk rock	8482_1_pol_5478		US-9458110-B2	In Vitro Assay: The effectiveness of compounds of the present invention as ROCK inhibitors can be determined in a 30 μL assay containing 20 mM HEPES, pH 7.5, 20 mM MgCl2, 0.015% Brij-35, 4 mM DTT, 5 μM ATP and 1.5 μM peptide substrate (FITC-AHA-AKRRRLSSLRA-OH). Compounds were dissolved in DMSO so that the final concentration of DMSO was <2%, and the reaction was initiated with Rho kinase variants…
CHEMBL3705142	B	IC50	Binding	PATENT	BindingDB Database	Somatostatin receptor 5	membrane receptor 7tm1 peptide short peptide somatostatin receptor	6325_1_pol_6242		US-8742110-B2	Binding Assay: SSTR5 binding assays can be performed by labeling somatostatin and determining the ability of a compound to inhibit somatostatin binding. (Poitout et al., J. Med. Chem. 44:29900-3000, (2001); Hocart et al., J. Med. Chem. 41:1146-1154, (1998); J. Med. Chem. 50, 6292-6295 (2007) and J. Med. Chem. 50, 6295-6298 (2007)). Binding assays were performed using (3-125I-Tyr11)-SRIF-14 or (3-…
CHEMBL3888518	B	Ki	Binding	PATENT	BindingDB Database	Neurokinin 3 receptor	membrane receptor 7tm1 peptide short peptide neurokinin receptor	8111_1_pol_5566		US-9346786-B2	[3H]SR142801 Competition Binding Assay: hNK3 receptor binding experiment were performed using [3H]SR142801 (Catalog No. TRK1035, specific activity: 74.0 Ci/mmol, Amersham, GE Healthcare UK limited, Buckinghamshire, UK) and membrane isolated from HEK293 cells transiently expressing recombinant human NK3 receptor. After thawing, the membrane homogenates were centrifuged at 48,000×g for 10 mM at 4° …
CHEMBL3888871	B	Ki	Inhibition	PATENT	BindingDB Database	Coagulation factor IX	enzyme protease serine pas s1a	8326_1_pol_1345		US-9409908-B2	In Vitro Assay: Factor XIa determinations were made in 50 mM HEPES buffer at pH 7.4 containing 145 mM NaCl, 5 mM KCl, and 0.1% PEG 8000 (polyethylene glycol; JT Baker or Fisher Scientific). Determinations were made using purified human Factor XIa at a final concentration of 25-200 pM (Haematologic Technologies) and the synthetic substrate S-2366 (pyroGlu-Pro-Arg-pNA; CHROMOGENIX® or AnaSpec) at a…
CHEMBL3705332	B	IC50	Inhibition	PATENT	BindingDB Database	Sphingosine 1-phosphate receptor Edg-3	membrane receptor 7tm1 smallmol lipid-like ligand receptor edg receptor	5930_1_pol_2255		US-8524917-B2	Inhibition Assay: Inhibition assay using sphingosine-1-phosphate receptor 3.
CHEMBL4388634	B	IC50	Inhibition	PUBLICATION	Scientific Literature	Phosphotyrosine protein phosphatase	enzyme hydrolase		10.1016/j.bmcl.2019.04.034		Inhibition of Mycobacterium tuberculosis His-tagged PtpB expressed in Escherichia coli Rosetta 2 (DE3) using pNPP as substrate after 30 mins by spectrophotometric method
CHEMBL3707951	B	IC50	Inhibition	PATENT	BindingDB Database	Tyrosine-protein kinase JAK3	enzyme kinase protein kinase tk jaka	5902_1_pol_4919		US-8501936-B2	In Vitro Enzyme Assay: The ability of compounds to inhibit the kinase activity of baculovirus-expressed human FAK and JAK kinase using the time-resolved fluorescence (TRF) assay system.
CHEMBL4476912	B	IC50	Inhibition	PATENT	Patent Bioactivity Data	Myc proto-oncogene protein	transcription factor			US-20150291521-A1	Inhibition of human c-Myc assessed as reduction in c-Myc/Max/Ebox DNA complex formation using pre-formed complex of c-Myc and biotinylated DNA containing single Ebox-sequence followed by compound addition and further addition of his6-tagged c-Max and incubated for 2 hrs by AlphaScreen assay
CHEMBL3889097	B	IC50	Agonist	PATENT	BindingDB Database	Transient receptor potential M8 protein	unclassified	8440_1_pol_7406		US-9434711-B2	Functional Assay: The functional activity of compounds of the formula (I) was determined by measuring changes in intracellular calcium concentration using a Ca2+-sensitive fluorescent dye. The changes in fluorescent signal were monitored by a fluorescence plate reader, either a FLIPR (Molecular Devices) or FDSS (Hamamatsu). Increases in intracellular Ca2+ concentration were readily detected upon …
CHEMBL3887887	F	IC50	Antagonist	PATENT	BindingDB Database	Orexin receptor 2	membrane receptor 7tm1 peptide short peptide orexin receptor	7572_1_pol_5447		US-9242970-B2	In Vitro Assay: Intracellular Calcium Measurements : In Vitro Assay: Intracellular Calcium Measurements:Chinese hamster ovary (CHO) cells expressing the human orexin-1 receptor and the human orexin-2 receptor, respectively, are grown in culture medium (Ham F-12 with L-Glutamine) containing 300 g/ml G418, 100 U/ml penicillin, 100 g/ml streptomycin and 10% heat inactivated fetal calf serum (FCS). T…
CHEMBL3888825	B	IC50	Inhibition	PATENT	BindingDB Database	Leucine-rich repeat serine/threonine-protein kinase 2	enzyme kinase protein kinase tkl lrrk	8286_1_pol_9463		US-9416126-B2	LanthaScreen™ Assay (5 mM ATP): a) 400 nl of a 1:2.15 serial dilution of test compound(98 μM top assay concentration) is spotted via Labcyte Echo to certain wells in a 384 well black, untreated plate. Control wells contain 400 nl of either DMSO or 400 nl of a known inhibitor in DMSO. b) 10 μl of a 2.5 nM LRRK2(G2019S mutation, GST-LRRK2(amino acids 970-2527)) enzyme solution in 1× assay buffer(50…
CHEMBL830957	B	IC50	Inhibition	PUBLICATION	Scientific Literature	Dihydrofolate reductase	enzyme reductase		10.1021/jm040153n		Inhibition of rat liver dihydrofolate reductase
CHEMBL1827734	B	IC50	Binding	PUBLICATION	Scientific Literature	Serotonin 2c (5-HT2c) receptor	membrane receptor 7tm1 smallmol monoamine receptor serotonin receptor	398143	10.1021/jm200682b		Displacement of [3H]mesulergine from human recombinant 5-HT2C receptor expressed in CHO-K1 cells
CHEMBL648337	F	IC50	Inhibition	PUBLICATION	Scientific Literature	Angiotensin-converting enzyme	enzyme protease metallo mae m2		10.1021/jm00068a017		Inhibitory activity against angiotensin converting enzyme (ACE)
CHEMBL3887429	B	IC50	Inhibition	PATENT	BindingDB Database	Methionine aminopeptidase 2	enzyme protease metallo mg m24a	7310_1_pol_1805		US-9169246-B2	Enzymatic Screening Assay: The enzymatic test is a test in two steps.In a first step, it consists in placing in contact the compound according to the invention, the dialysed MetAP2 protein and the substrate (Met-Pro-Arg-pNa peptide synthesized by Neosystem), the N-terminal methionine of which can be cleaved with MetAP2, and which bears at the C-terminal end a para-nitroaniline (pNa) chromophore, …
CHEMBL3889212	B	IC50	Binding	PATENT	BindingDB Database	Nuclear receptor ROR-gamma	transcription factor nuclear receptor nr1 nr1f nr1f3	8493_1_pol_10996		US-9458171-B2	Scintillation Proximity Assay (SPA): The binding of potential ligands to RORγ is measured by competition with [3H] 25-hydroxycholesterol (Perkin Elmer NET674250UC) using a scintillation proximity assay (SPA) binding assay. The ligand binding domain of human RORγ (A262-S507) with an N-terminal His tag is expressed in E. coli and purified using nickel affinity chromatography. 15 ug/well RORγ (A262-…
CHEMBL856174	B	IC50	Binding	PUBLICATION	Scientific Literature	Melatonin receptor 1A	membrane receptor 7tm1 smallmol monoamine-derivative melatonin receptor		10.1021/jm980026p		Melatonin receptor type 1A binding affinity measured using 2-[125I]iodomelatonin on ovine pars tuberalis membrane homogenates.
CHEMBL2038596	F	IC50	Agonist	PUBLICATION	Scientific Literature	Peroxisome proliferator-activated receptor delta	transcription factor nuclear receptor nr1 nr1c nr1c2	450754	10.1016/j.bmc.2012.04.005		Agonist activity at PPARdelta
CHEMBL3706360	B	IC50	Binding	PATENT	BindingDB Database	C-C chemokine receptor-like 2	membrane receptor 7tm1 peptide chemokine receptor-like	6980_1_pol_7307		US-9062048-B2	Receptor Binding Assay: Human monocytic cell line THP-1 cells were obtained from American Type Culture Collection (Manassas, Va., USA). The THP-1 cells were grown in RPMI-1640 (RPMI: Roswell Park Memorial Institute Medium-cell culture growth media) supplemented with 10% fetal bovine serum in a humidified 5% CO2 atmosphere at 37° C. The cell density was maintained between 0.5×106 cells/mL.
CHEMBL3705399	B	Ki	Binding	PATENT	BindingDB Database	Trace amine-associated receptor 7b	membrane receptor 7tm1 smallmol monoamine receptor trace amine receptor	6442_2_pol_6425		US-8802673-B2	Radioligand Binding: HEK-293 cells stably expressing mouse TAAR1 were maintained at 37 C. and 5% CO2 in DMEM high glucose medium, containing fetal calf serum (10%, heat inactivated for 30 min at 56 C.), penicillin/streptomycin (1%), and 375 ug/ml geneticin (Gibco). Cells were released from culture flasks using trypsin/EDTA, harvested, washed twice with ice-cold PBS (without Ca2+ and Mg2+), pellet…
CHEMBL2032586	B	IC50	Inhibition	PUBLICATION	Scientific Literature	Epoxide hydratase	enzyme protease serine sc s33	444661	10.1016/j.bmc.2012.03.058		Inhibition of human recombinant soluble epoxide hydrolase using CMNPC as substrate assessed as appearance of 6-methoxy-2-naphthaldehyde after 10 mins by fluorescence analysis
CHEMBL3889266	B	IC50	Inhibition	PATENT	BindingDB Database	Tyrosine-protein kinase BTK	enzyme kinase protein kinase tk tec	8519_1_pol_1846		US-9481682-B2	LANCE (Lanthanide Chelate Excite) TR-FRET (Time-resolved fluorescence resonance energy transfer) Assay: BTK enzymatic activity was determined with the LANCE (Lanthanide Chelate Excite) TR-FRET (Time-resolved fluorescence resonance energy transfer) assay. In this assay, the potency (IC50) of each compound was determined from an eleven point (1:3 serial dilution; final compound concentration range …
CHEMBL4477153	B	IC50	Inhibition	PATENT	Patent Bioactivity Data	D-3-phosphoglycerate dehydrogenase	enzyme reductase			WO-2018167019-A1	Inhibition of N-terminal HIS-tagged and TEV cleavage site containing full length PHGDH (unknown origin) expressed in Escherichia coli assessed as reduction in conversion of 3-Phosphoglycerate and NAD to 3-Phosphohydroxypyruvate and NADH using 250 uM NAD and 500 uM 3-PG incubated for 240 mins by fluorescence based assay
CHEMBL1614295	F	Potency	Inhibition	DATASET	PubChem BioAssays	Lysine-specific demethylase 4D-like	epigenetic regulator eraser kdm jumonji	2677			PUBCHEM_BIOASSAY: Confirmation qHTS Assay for Inhibitors of Human Jumonji Domain Containing 2E (JMJD2E). (Class of assay: confirmatory) [Related pubchem assays: 2147 (qHTS Assay for Inhibitors of Human Jumonji Domain Containing 2E (JMJD2E)), 2421 (Probe Summary for Inhibitors of Human Jumonji Domain Containing 2E (JMJD2E))]
CHEMBL3889159	B	IC50	Inhibition	PATENT	BindingDB Database	Protein kinase C theta	enzyme kinase protein kinase agc pkc delta	8472_1_pol_2853		US-9452998-B2	In Vitro Inhibition Activity Assay: The compounds of formula I were tested for their activity on different PKC isoforms according to a published method (D. Geiges et al. Biochem. Pharmacol. 1997; 53:865-875) The assay is performed in a 96-well polypropylene microtiterplate (Costar 3794) that has been previously siliconized with Sigmacote (Sigma SL-2). The reaction mixture (50 μL) contains 10 μL o…
CHEMBL3705334	B	IC50	Inhibition	PATENT	BindingDB Database	dUTP pyrophosphatase	enzyme	5940_1_pol_5589		US-8530490-B2	Inhibition Assay: The inhibitory activity of the compound against human dUTPase was determined by measuring the production of [5-3H]deoxyuridine monophosphate from [5-3H]deoxyuridine triphosphate.
CHEMBL3705357	B	IC50	Inhibition	PATENT	BindingDB Database	Ribosomal protein S6 kinase 1	enzyme kinase protein kinase agc rsk p70	6218_1_pol_2111		US-8637532-B2	Enzyme Assay: P70S6K inhibitor compounds are diluted and plated in 96 well plates. A reaction mixture including the following components is then added to the compound plate to initiate the enzyme reaction; P70S6K (3 nM, T412E mutant, Millipore) is mixed with 24 μM ATP in an assay buffer containing 100 mM Hepes (pH 7.5), 5 mM MgCl2, 1 mM DTT, 0.015% Brij and 1 μM of the substrate peptide FITC-AHA-…
CHEMBL3888296	B	IC50	Antagonist	PATENT	BindingDB Database	Serotonin 3a (5-HT3a) receptor	ion channel lgic 5ht3	7831_1_pol_5137		US-9303045-B2	In Vitro Inhibition of Ca Flux Assay: The 5HT3 antagonist activity of the compounds of the invention was determined by measuring the ability of the compounds to inhibit the calcium flux activity of 3HT3a receptor expressed in HEK-293T cells. HEK-293T cells were transfected with the 5HT3a expression construct using Xtreme Gene 9 (Roche) in 150 mm tissue culture treated plates and incubated for 24 …
CHEMBL3705705	B	IC50	Inhibition	PATENT	BindingDB Database	Histone deacetylase 6	epigenetic regulator eraser hdac hdac class iib	6123_1_pol_5905		US-8609678-B2	Enzyme Assays: Compounds for testing were diluted in DMSO to 50 fold the final concentration and a ten point three fold dilution series was made. The compounds were diluted in assay buffer (50 mM HEPES, pH 7.4, 100 mM KCl, 0.001% Tween-20, 0.05% BSA, 20 uM TCEP) to 6 fold their final concentration. The HDAC enzymes (purchased from BPS Biosciences) were diluted to 1.5 fold their final concentratio…
CHEMBL3707834	B	Ki	Binding	PATENT	BindingDB Database	Dopamine D3 receptor	membrane receptor 7tm1 smallmol monoamine receptor dopamine receptor	6049_1_pol_5057		US-8586579-B2	Radioligand Binding Assay: The ability of the compounds to bind to the 5-HT2A, D3 and D2 receptors was determined using radioligand binding to cloned receptors selectively expressed in HEK-293 EBNA cells.
CHEMBL3888094	B	IC50	Antagonist	PATENT	BindingDB Database	Taste receptor type 2 member 8	membrane receptor 7tmtas2r taste receptor	7695_1_pol_8829		US-9247759-B2	Fluorescence Polarization Assays: In another embodiment, Fluorescence Polarization ("FP") based assays may be used to detect and monitor ligand binding. Fluorescence polarization is a versatile laboratory technique for measuring equilibrium binding, nucleic acid hybridization, and enzymatic activity. Fluorescence polarization assays are homogeneous in that they do not require a separation step su…
CHEMBL3706298	B	IC50	Inhibition	PATENT	BindingDB Database	Endothelial lipase	enzyme hydrolase	6761_1_pol_6285		US-8987314-B2	Biological Assay: Endothelial lipase (EL) and hepatic lipase (HL) activities were measured using a fluorescent substrate, A10070, (Invitrogen, CA) doped into an artificial vesicle containing DMPG (Avanti Polar Lipids) as the excipient. Vesicles were prepared by combining 571 uL of 29 mM DMPG in a 1:1 mixture of MeOH and CHCl3 with 2000 uL of 1 mM A10070 in a 1:1 mixture of MeOH and CHCl3. The mix…
CHEMBL3887029	B	Ki	Binding	PATENT	BindingDB Database	Opioid growth factor receptor-like protein 1	membrane receptor	6501_1_pol_5583		US-8846929-B2	Radioligand Binding Assay: Radioligand binding assays (screening and dose-displacement) used 0.1nM [3H]-nociceptin (NEN; 87.7 Cl/nimole) with 10-20 ug membrane protein in a final volume of 500uL binding buffer (10mM MgCl2, 1mM EDTA, 5% DMSO, 50mM HEPES, pH 7.4). Non-specific binding was determined in the presence of 10nM unlabeled nociceptin (American Peptide Company). All reactions were performe…
CHEMBL3705358	B	IC50	Inhibition	PATENT	BindingDB Database	15-hydroxyprostaglandin dehydrogenase [NAD+]	enzyme	6224_1_pol_6044		US-8637558-B2	Inhibition Assay: Experimental was performed by measuring the formation of NADH at 340 nm with a fluorescence spectrophotometer. Specifically, 2 ml (in total) of the solution containing 50 mM Tris-HCl (pH 7.5), 0.1 mM DTT, 0.25 mM NAD+, 10 μg of purified 15-PGDH enzyme, 21 μM PGE2 and various concentrations (0.0001 μM to 64 μM) of the derivatives according to the present invention was added to ea…
CHEMBL3887030	B	Ki	Binding	PATENT	BindingDB Database	Mu opioid receptor	membrane receptor 7tm1 peptide short peptide opioid receptor	6501_2_pol_2213		US-8846929-B2	Radioligand Binding Assay: Radioligand dose-displacement binding assays for u-opioid receptors used 0.2nM[3H]-diprenorphine (NEN, Boston, Mass.), with 5-20mg membrane protein/well in a final volume of 500 uL binding buffer (10mM MgCl2, 1mM EDTA, 5% DMSO, 50mM HEPES, pH 7.4). Reactions were carried out in the absence or presence of increasing concentrations of unlabeled naloxone. All reactions wer…
CHEMBL3705123	B	IC50	Inhibition	PATENT	BindingDB Database	P2X purinoceptor 3	ion channel lgic p2x	6044_1_pol_5767		US-8575197-B2	Inhibiton Assay: Inhibition assay using human P2X3 receptor gene (GeneBank accession number Y07683).
CHEMBL3705882	B	Ki	Inhibition	PATENT	BindingDB Database	Hepatocyte growth factor receptor	enzyme kinase protein kinase tk met	6998_1_pol_4906		US-9066954-B2	In Vitro Assay: A PCR product covering residues 1058-1365 of c-Met (c-Met kinase domain) is generated from Human Liver QuickClone cDNA (Invitrogen) using forward primer 5'-ATTGACGGATCCATGCTAAATCCAGAGCTGGTCCAGGCA-3' (SEQ ID NO. 1) and reverse primer 5'-ACAACAGAATTCAATACGGAGCGACACATTTTACGTT-3' (SEQ ID NO. 2). The PCR product is cloned into a modified pFastBac 1 expression vector (harboring the gene…
CHEMBL3734552	F	EC50	Agonist	PATENT	Patent Bioactivity Data	Lipoxin A4 receptor	membrane receptor 7tm1 peptide n-formyl methionyl peptide receptor	811918		US-20120115841-A1	Agonist activity at human recombinant ALX receptor expressed in HEK293 cells co-expressing G-protein Galpha16 assessed as effect on calcium response by Fluo-4-AM dye based FLIPR assay
CHEMBL4712750	B	IC50	Inhibition	PUBLICATION	Scientific Literature	N-acyl-phosphatidylethanolamine-hydrolyzing phospholipase D	enzyme hydrolase		10.1021/acs.jmedchem.0c01441		Inhibition of full length human NAPE-PLD expressed in HEK293T cell lysate using PED6 as substrate preincubated for 30 mins followed by substrate addition and measured at 2 mins interval for 1 hr by tecan-plate reader analysis
CHEMBL641707	B	IC50	Inhibition	PUBLICATION	Scientific Literature	Acyl coenzyme A:cholesterol acyltransferase 1	enzyme transferase		10.1021/jm9509455		In vitro inhibitory activity against acyl coenzyme A:cholesterol acyltransferase 1 in microsomes of rat liver
CHEMBL3705125	B	IC50	Inhibition	PATENT	BindingDB Database	3-phosphoinositide dependent protein kinase-1	enzyme kinase protein kinase agc pdk1	6043_1_pol_1744		US-8575203-B2	Kinase Assay: The activity of the compounds according to the invention on the kinase PDK1 which inhibits the signal transduction pathway is determined in an in vitro kinase assay with recombinantly prepared protein.
CHEMBL1048115	B	IC50	Inhibition	PUBLICATION	Scientific Literature	TGF-beta receptor type I	enzyme kinase protein kinase tkl stkr type1		10.1016/j.ejmech.2009.07.008		Inhibition of TGFR1
CHEMBL3705917	B	IC50	Inhibition	PATENT	BindingDB Database	Inhibitor of apoptosis protein 3	cytosolic other	6885_1_pol_6599		US-9018214-B2	In vitro Competitive Displacement Binding Assays : Modified SMAC peptides and compounds were tested for their ability to displace the fluorescent tracer from either XIAP, clAP-1 or clAP-2. BIR3 domains of clAP-1 , clAP-2 and XIAP were incubated with test compounds or SMAC based peptides and their respective peptide probes (Peptide Protein Research) in assay buffer (50mM Hepes pH 7.5, 0.025% Tween…
CHEMBL3705983	B	IC50	Inhibition	PATENT	BindingDB Database	Lysosomal protective protein	enzyme protease serine sc s10	6893_1_pol_7162		US-9029559-B2	Inhibition Assay: The activated cathepsin A was diluted in assay buffer (25 mM MES, pH 5.5, containing 5 mM DTT) and mixed with the test compound (dissolved in assay buffer containing (v/v) 3% DMSO) or, in the control experiments, with the vehicle in a multiple assay plate. After incubation for 15 min at room temperature, as substrate then bradykinin carrying an N-terminal ®Bodipy FL (4,4-difluor…
CHEMBL3887063	B	IC50	Inhibition	PATENT	BindingDB Database	Serine/threonine-protein kinase B-raf	enzyme kinase protein kinase tkl raf	6223_1_pol_126		US-8653087-B2	kinase Assay: The final concentration of DMSO is 5%. 10 μL of the B-Raf (V600E)-kinase solution are pipetted in (containing 0.5 ng B-Raf (V600E)-kinase in 20 mM Tris-HCl pH 7.5, 0.1 mM EDTA, 0.1 mM EGTA, 0.286 mM sodium orthovanadate, 10% glycerol, 1 mg/mL bovine serum albumin, 1 mM dithiothreitol) and the mixture is incubated for 24 h at RT under with shaking. The kinase reaction is started by t…
CHEMBL3705264	B	IC50	Inhibition	PATENT	BindingDB Database	Tyrosine kinase non-receptor protein 2	enzyme kinase protein kinase tk ack	5880_1_pol_5516		US-8481733-B2	AlphaScreen Assay: Compounds of the invention were tested for ACK1 inhibition activity. 1 uL compounds prepared at 15× in 4 mM DMSO were combined with 9 uL ATP solution in assay buffer containing 50 mM Hepes, 1% glycerol, 1.665 mM MnCl2 and Poly-(GT)-Biotin (Cisbio #61GT0BLD, 1:1500 dilution) in ProxiPlate-384 Plus plate (PerkinElmer #6008280). Final DMSO concentration was 0.25% with an ATP final…
CHEMBL664960	B	Ki	Binding	PUBLICATION	Scientific Literature	Corticotropin releasing factor receptor 1	membrane receptor 7tm2 peptide corticotropin releasing factor receptor corticotropin releasing factor receptor		10.1021/jm980224g		Binding affinity to recombinant human Corticotropin releasing factor receptor 1 (hCRF1) expressed in 293EBNA cells
CHEMBL1006579	B	IC50	Inhibition	PUBLICATION	Scientific Literature	Serine/threonine-protein kinase WEE1	enzyme kinase protein kinase other wee		10.1016/j.ejmech.2008.09.027		Inhibition of human Wee1
CHEMBL4476963	B	IC50	Inhibition	PATENT	Patent Bioactivity Data	PH and SEC7 domain-containing protein 1	unclassified			US-20170189405-A1	Inhibition of N-terminal His-tagged and N-terminal alpha-helix lacking Arf6 (14 to 175 residues) (unknown origin) expressed in Escherichia coli using 20 nM Arf6 in presence of ARNO (50 to 255 residues) incubated for 1 hr by fluorometric high throughput assay
CHEMBL829091	B	IC50	Inhibition	PUBLICATION	Scientific Literature	Estrogen receptor beta	transcription factor nuclear receptor nr3 nr3a nr3a2		10.1021/jm049719y		Inhibitory concentration against human ER beta expressed in Escherichia coli was determined using [3H]17-beta-estradiol as radio ligand
CHEMBL3734174	F	IC50	Antagonist	PATENT	Patent Bioactivity Data	Proteinase activated receptor 4	membrane receptor 7tm1 peptide protease-activated receptor protease-activated receptor	811934		WO-2013163244-A1	Antagonist activity against human PAR4 expressed in HEK293 cells assessed as reduction in H-Ala-Phe(4-F)-Pro-Gly-Trp-Leu-Val-Lys-Asn-Gly-NH2-induced intracellular calcium mobilization incubated for 30 mins before agonist addition by FLIPR assay
CHEMBL3887074	B	IC50	Inhibition	PATENT	BindingDB Database	ALK tyrosine kinase receptor	enzyme kinase protein kinase tkl stkr type1	7165_1_pol_5809		US-9126931-B2	Inhibition Assay: ALK-inhibiting activity was measured by following an activity of inhibiting phosphorylation by biotinylated peptide (EGPWLEEEEEAYGWMDF). For the detection of phosphorylation of the biotinylated peptide, time-resolved fluorescence measurement was performed using an anti-phosphorylated tyrosine antibody labeled with europium cryptate and streptavidin conjugated to XL665, i.e., an …
CHEMBL1243978	B	IC50	Inhibition	PUBLICATION	Scientific Literature	Ephrin type-B receptor 4	enzyme kinase protein kinase tk eph		10.1038/nchembio.117		Inhibition of recombinant EphB4R by radioactive phosphotransfer assay in presence of 10 uM ATP
CHEMBL3705868	B	IC50	Inhibition	PATENT	BindingDB Database	Fatty acid synthase	enzyme transferase	6538_1_pol_6406		US-8871790-B2	Biochemical Assay: The FASN enzyme was isolated from SKBr3 cells. SKBr3 is a human breast cancer cell-line with high levels of FASN expression. It is estimated that FASN comprises about 25% of the cytosolic proteins in this cell line. SKBr3 cells were homogenized in a dounce homogenizer then centrifuged for 15 minutes at 4C. to remove particulate matter. The supernatant was then analyzed for prot…
CHEMBL879102	B	Ki	Inhibition	PUBLICATION	Scientific Literature	Thrombin	enzyme protease serine pas s1a		10.1021/jm9903693		Inhibitory activity against human thrombin (using Chromozym TH as the substrate)
CHEMBL3706356	B	IC50	Inhibition	PATENT	BindingDB Database	Casein kinase II alpha	enzyme kinase protein kinase other ck2	7003_1_pol_1244		US-9062043-B2	In Vitro Cell-Free Assay: Test compounds in aqueous solution were added at a volume of 10 microliters, to a reaction mixture comprising 10 microliters Assay Dilution Buffer (ADB; 20 mM MOPS, pH 7.2, 25 mM beta-glycerolphosphate, 5 mM EGTA, 1 mM sodium orthovanadate and 1 mM dithiothreitol), 10 microliters of substrate peptide (RRRDDDSDDD, dissolved in ADB at a concentration of 1 mM), 10 microlite…
CHEMBL3887288	B	IC50	Inhibition	PATENT	BindingDB Database	MAP kinase signal-integrating kinase 2	enzyme kinase protein kinase camk mapkapk mnk	7223_1_pol_5506		US-9139577-B2	In vitro Kinase Assay: The inhibition of kinase activity of MNK2a was assessed using pre-activated GST-MNK2a. The white, 384-well OptiPlate F plates were purchased from PerkinElmer. The ADP-Glo Kinase Assay (including ultra pure ATP) was purchased from Promega (V9103). Activated MNK2a was obtained as described in WO2011/104340. The unlabeled eIF4E peptide (NH2-TATKSGSTTKNR-CONH2), differing from …
CHEMBL3707531	B	IC50	Inhibition	PATENT	BindingDB Database	Protein Mdm4	unclassified	6655_1_pol_4191		US-8969341-B2	Time Resolved Fluorescence Energy Transfer (TR-FRET) Assay: The inhibition of p53-MDM2 and p53-MDM4 interactions is measured by time resolved fluorescence energy transfer (TR-FRET). Fluorescence energy transfer (or Foerster resonance energy transfer) describes an energy transfer between donor and acceptor fluorescent molecules. For this assay, human MDM2 protein (amino acids 2-188) and human MDM4…
CHEMBL3705480	B	Ki	Binding	PATENT	BindingDB Database	GABA receptor alpha-5 subunit	ion channel lgic gabaa	6498_1_pol_6139		US-8846719-B2	Radioligand Binding Assay: Radioligand binding assays were carried out in a volume of 200 mL (96-well plates) which contained 100 mL of cell memebranes, [3H]flumazenil at a concentration of 1 nM for α1, α2, α3 subunits and 0.5 nM for α5 subunits and the test compound in the range of 10-10−3x10−6 M. Nonspecific binding was defined by 10−5 M diazepam and typically represented less than 5% of the to…
CHEMBL3705467	B	IC50	Inhibition	PATENT	BindingDB Database	Epoxide hydrolase 1	enzyme protease serine sc s33	6440_1_pol_6418		US-8815951-B2	Activity Assay: The invention also provide methods for assaying for epoxide hydrolase activity as diagnostic assay to identify individuals at increased risk for hypertension and/or those that would benefit from the therapeutic methods of the invention. Any of a number of standard assays for determining epoxide hydrolase activity can be used. For example, suitable assays are described in Gill, et …
CHEMBL3887259	F	EC50	Agonist	PATENT	BindingDB Database	Glucose-dependent insulinotropic receptor	membrane receptor 7tm1 smallmol lipid-like ligand receptor	7195_1_pol_7731		US-8772323-B2	AlphaScreen cAMP Assay: MIN6 cells [Miyazaki J et al. Endocrinology. 1990 July; 127(1):126-32] were stably transfected with an expression vector for human GPR119 cDNA (Acc. No. NP-848566). Min-6/hGPR119 cells are cultured in DMEM, 10% FBS, 50 uM beta-mercaptoethanol, 0.3 mg/mL Geniticin, 2 mM GlutaMAX at 37 C. 5% CO2. For the assay, the cells are placed in Optiplates (white, 384-well, 160W-barcod…
CHEMBL863649	F	EC50	Agonist	PUBLICATION	Scientific Literature	Dopamine D4 receptor	membrane receptor 7tm1 smallmol monoamine receptor dopamine receptor		10.1021/jm060279f		Activity at human recombinant D4.4 receptor expressed in HEK293 cells by FLIPR assay
CHEMBL2046255	B	IC50	Inhibition	PUBLICATION	Scientific Literature	Aldo-keto-reductase family 1 member C3	enzyme	453132	10.1021/jm201547v		Inhibition of recombinant AKR1C3 assessed as NADP+ dependent oxidation of S-tetralol by fluorescence assay
CHEMBL3705960	B	IC50	Inhibition	PATENT	BindingDB Database	Cyclin-dependent kinase 4	enzyme kinase protein kinase cmgc	6493_1_pol_799		US-8841312-B2	In Vitro Assay: The Cdk4 and Cdk6 inhibitory activity of the compounds is measured with a kinase inhibition assay using recombinant Cdk4/CyclinD1 or Cdk6/CyclinD3 protein complexes. The protein substrate used in the assay is the retinoblastoma protein (Rb). The kinase reactions are carried out in a 96-well filter plate (MSDV N6B50, Millipore). Compounds are serially diluted in kinase buffer (20 m…
CHEMBL4418470	F	EC50	Antagonist	PATENT	Patent Bioactivity Data	G-protein coupled receptor 6	membrane receptor 7tm1			WO-2018183145-A1	Modulator activity at GPR6 receptor (unknown origin) expressed in CHO-K1 cells assessed as inhibition of constitutive cAMP activity incubated for 45 mins by Eu-cAMP tracer based HTRF Ultra cAMP assay
CHEMBL3705271	B	IC50	Inhibition	PATENT	BindingDB Database	Beta-lactamase	enzyme hydrolase	5895_1_pol_5534		US-8487093-B2	Spectrophotometric Assay: Enzyme activities were measured in the presence of the test inhibitor in spectrophotometric assay.
CHEMBL3705860	B	IC50	Inhibition	PATENT	BindingDB Database	Serine/threonine-protein kinase Nek1	enzyme kinase protein kinase other nek	6704_1_pol_6652		US-8962648-B2	Kinase Assay: PBK activity was determined in the presence or absence of compounds using fluorescein isothiocyanate-labeled (FITC-labeled) histone H3 peptide as a substrate. The extent of FITC-labeled histone H3 peptide phosphorylation was measured by immobilized metal ion affinity-based fluorescence polarization (IMAP) technology (Sportsman J R, et al., Assay Drug Dev. Technol. 2: 205-14, 2004) u…

## Sheet: LO_Kinase
chembl_id	assay_type	standard_type	pharmacological_profile	doc_type	src_description	src_assay_id	doi	patent_id	description
CHEMBL3705860	B	IC50	Inhibition	PATENT	BindingDB Database	6704_1_pol_6652		US-8962648-B2	Kinase Assay: PBK activity was determined in the presence or absence of compounds using fluorescein isothiocyanate-labeled (FITC-labeled) histone H3 peptide as a substrate. The extent of FITC-labeled histone H3 peptide phosphorylation was measured by immobilized metal ion affinity-based fluorescence polarization (IMAP) technology (Sportsman J R, et al., Assay Drug Dev. Technol. 2: 205-14, 2004) u…
CHEMBL3888870	B	IC50	Inhibition	PATENT	BindingDB Database	8325_1_pol_6217		US-9409907-B2	Enzyme Inhibition Assay: The enzyme reaction (total volume 10 μl) was carried out in black 384-well low volume plates containing full length MPS1 (12.5 nM or 3 nM), fluorescent labelled peptide [known as H236, which has the sequence: 5FAM-DHTGFLTEYVATR-CONH2] (5 μM), ATP(10 μM), either DMSO (1% v/v) or the test compound (in the range 0.25 nM-100 μM in 1% DMSO) and assay buffer (50 mM HEPES (pH 7.…
CHEMBL3706037	B	IC50	Inhibition	PATENT	BindingDB Database	6896_1_pol_2239		US-9023865-B2	IMAP-FP Assay: Activated ERK2 activity was determined in an IMAP-FP assay (Molecular Devices). Using this assay format, the potency (IC50) of each compound was determined from a 10 point (1:3 serial dilution, 3 uM starting compound concentration) titration curve using the following outlined procedure. To each well of a black Corning 384-well plate (Corning Catalog #3575), 7.5 mL of compound (3333…
CHEMBL3705357	B	IC50	Inhibition	PATENT	BindingDB Database	6218_1_pol_2111		US-8637532-B2	Enzyme Assay: P70S6K inhibitor compounds are diluted and plated in 96 well plates. A reaction mixture including the following components is then added to the compound plate to initiate the enzyme reaction; P70S6K (3 nM, T412E mutant, Millipore) is mixed with 24 μM ATP in an assay buffer containing 100 mM Hepes (pH 7.5), 5 mM MgCl2, 1 mM DTT, 0.015% Brij and 1 μM of the substrate peptide FITC-AHA-…
CHEMBL3880339	B	IC50	Inhibition	PATENT	Patent Bioactivity Data			US-8895601-B2	Inhibition of human FGFR3 using Btn-Flt3 as substrate after 60 mins by TR-FRET assay
CHEMBL1006579	B	IC50	Inhibition	PUBLICATION	Scientific Literature		10.1016/j.ejmech.2008.09.027		Inhibition of human Wee1
CHEMBL3888383	B	IC50	Inhibition	PATENT	BindingDB Database	7974_1_pol_9731		US-9328096-B2	Cell Based Assay: TRKA co-expressed with p75: The assays are based upon DiscoveRx's proprietary Enzyme Fragment Complementation (EFC) technology. In the case of the TRK cell lines, the enzyme acceptor (EA) protein is fused to a SH2 protein and the TRK receptor of interest has been tagged with a Prolink tag. Cryopreserved PathHunter cells are used from either in-house produced batches or bulk batc…
CHEMBL3734233	B	Ki	Inhibition	PATENT	Patent Bioactivity Data	812195		WO-2014177060-A1	Inhibition of N-terminally GST-tagged human DLK catalytic domain (1 to 520 amino acids) using N- terminal His-tagged MKK4 K131M substrate incubated for 60 mins by TR-FRET assay
CHEMBL3888428	B	IC50	Inhibition	PATENT	BindingDB Database	7996_1_pol_4917		US-9328099-B2	HTRF Biochemical Assay: The reactions employed a common peptide substrate, LCB-EQEDEPEGDYFEWLW-NH2 (in-house). The basic assay protocol is as follows: First, 250 nL of diluted compounds in DMSO were dispensed into the wells of a dry 384-well Black plate (Greiner #781076) using a Labcyte Echo 555 acoustic dispenser. Subsequent reagent additions employed an Agilent Bravo. Next, 18 uL of 1.11x enzym…
CHEMBL3887893	B	IC50	Inhibition	PATENT	BindingDB Database	7577_1_pol_5405		US-9221809-B2	IMAP technology (Molecular Devices): A 20 ul reaction mixture contains 10 mM TriHCl, pH 7.2, 0.5 nM GST tagged IRAK4 (SignalChem), 100 nM fluorescent peptide substrate (RP7030, Molecular Devices), 100 uM ATP, 1 mM DTT, 1 mM MgCl2, and 0.01% Tween 20. The reaction is initiated by the addition of ATP. After incubation for 30 minutes at 25° C., 60 ul of Progressive IMAP Reagent (Molecular Devices) i…
CHEMBL3705362	B	IC50	Inhibition	PATENT	BindingDB Database	6310_1_pol_763		US-8722692-B2	Mobility-Shift kinase assay: Compounds of the examples provided herein were assessed for their ability to inhibit Syk kinase by utilizing Caliper Life Sciences' proprietary LabChip technology. The off-chip incubation mobility-shift kinase assay uses a microfluidic chip to measure the conversion of a fluorescent peptide substrate to a phosphorylated product. The reaction mixture, from a microtiter…
CHEMBL3887074	B	IC50	Inhibition	PATENT	BindingDB Database	7165_1_pol_5809		US-9126931-B2	Inhibition Assay: ALK-inhibiting activity was measured by following an activity of inhibiting phosphorylation by biotinylated peptide (EGPWLEEEEEAYGWMDF). For the detection of phosphorylation of the biotinylated peptide, time-resolved fluorescence measurement was performed using an anti-phosphorylated tyrosine antibody labeled with europium cryptate and streptavidin conjugated to XL665, i.e., an …
CHEMBL3705873	B	IC50	Inhibition	PATENT	BindingDB Database	7131_1_pol_7407		US-9120749-B2	Kinase Assay: MELK activity was determined in the presence or absence of compounds using fluorescein isothiocyanate-labeled (FITC-labeled) histone H3 peptide as a substrate. The extent of FITC-labeled histone H3 peptide phosphorylation was measured by immobilized metal ion affinity-based fluorescence polarization (IMAP) technology (Sportsman J R, et al., Assay Drug Dev. Technol. 2: 205-14, 2004) …
CHEMBL3705261	B	IC50	Inhibition	PATENT	BindingDB Database	5868_1_pol_13		US-8481536-B2	Luciferase-Based Assay: Recombinant human c-Src or Yes (28 ng/well, Panvera/Invitrogen, Madison Wis.), ATP (3 μM), a tyrosine kinase substrate (PTK2, 250 μM, Promega Corp., Madison Wis.), and test agents (at concentrations ranging from about 1 nM/l to about 100 μM/l), in the presence of Src kinase reaction buffer (Upstate USA, Lake Placid N.Y.). After reacting for about 90 minutes at room tempera…
CHEMBL3705869	B	IC50	Inhibition	PATENT	BindingDB Database	6539_1_pol_6577		US-8871934-B2	Inhibition Assay: The inhibitory action of PDHK activity was indirectly evaluated by performing a kinase reaction in the presence of a test compound and measuring the residual PDH activity. For expression of hPDHK2 activity, Escherichia coli strain BL21(DE3) cells (Novagen) were transformed with the pET17b vector containing modified hPDHK2 cDNA. Escherichia coli were grown to an optical density 0…
CHEMBL3887884	B	IC50	Inhibition	PATENT	BindingDB Database	7571_1_pol_8518		US-9242969-B2	In Vitro Enzyme Assay: Final assay conditions were 4 pM cRaf, 3 uM ATP, 10 nM biotin tagged MEK1 kinase dead protein substrate. Reactions were performed in Greiner384 well plates, catalog #784075. Reaction buffer was 50 mM Tris, pH 7.5, 50 mM NaCl, 10 mM MgCl2, 0.01% Tween-20, 0.05% BSA and 1 mM DTT. 5 ul of 2×cRaf plus MEK1 were dispensed into plates containing 0.25 ul of compound in 100% DMSO a…
CHEMBL3706310	B	IC50	Inhibition	PATENT	BindingDB Database	7031_1_pol_997		US-9073922-B2	LANCE ULight TR-FRET Kinase Assay: CDK9 enzyme activities were measured using LANCE ULight TR-FRET kinase assay reagents (PerkinElmer, Waltham, Mass.). Compounds were directly added in 100% DMSO to white low volume assay plates (Perkin Elmer Proxiplate 6008289) using a Labcyte Echo acoustic dispenser. Assay reagents in serine/threonine kinase assay buffer containing 20 mM HEPES, 10 mM MgCl2, 100 …
CHEMBL3705125	B	IC50	Inhibition	PATENT	BindingDB Database	6043_1_pol_1744		US-8575203-B2	Kinase Assay: The activity of the compounds according to the invention on the kinase PDK1 which inhibits the signal transduction pathway is determined in an in vitro kinase assay with recombinantly prepared protein.
CHEMBL3888429	B	IC50	Inhibition	PATENT	BindingDB Database	7996_1_pol_4918		US-9328099-B2	HTRF Biochemical Assay: The reactions employed a common peptide substrate, LCB-EQEDEPEGDYFEWLW-NH2 (in-house). The basic assay protocol is as follows: First, 250 nL of diluted compounds in DMSO were dispensed into the wells of a dry 384-well Black plate (Greiner #781076) using a Labcyte Echo 555 acoustic dispenser. Subsequent reagent additions employed an Agilent Bravo. Next, 18 uL of 1.11x enzym…
CHEMBL3705825	B	Ki	Inhibition	PATENT	BindingDB Database	6849_1_pol_600		US-8999981-B2	Inhibition Assay: Protein Kinase C beta 2 (PKC beta II) catalyzes the production of ADP from ATP that accompanies the phosphoryl transfer to the PKC Pseudosubstrate peptide (A->S, RFARKGSLRQKNV). This transfer is coupled to the oxidation of p-NADH through the activities of Pyruvate Kinase (PK) and Lactate Dehydrogenase (LDH). (3-NADH conversion to NAD+ is monitored by the decrease in absorbance a…
CHEMBL944276	B	IC50	Inhibition	PUBLICATION	Scientific Literature		10.1021/jm800829v		Inhibition of human recombinant EGFR
CHEMBL3734121	B	IC50	Inhibition	PATENT	Patent Bioactivity Data	815249		US-8410272-B2	Inhibition of full-length recombinant human GST-tagged ILK1 expressed in baculovirus infected insect Hi5 cells using CKRRRLASLR-amide as substrate after 15 mins by scintillation counting analysis in presence of [gamma-32P]-ATP
CHEMBL3705971	B	Ki	Inhibition	PATENT	BindingDB Database	6151_1_pol_5221		US-8623889-B2	In Vitro Enzyme Assay: Using the following procedure, varying concentration of compounds of the invention were assessed for their ability to inhibit c-Abl enzyme's phosphorylation of 5-FAM-EAIYAHPFAKKK-CONH2 (Caliper LifeSciences, cat #760346) peptide substrate in the presence of ATP at Km app. The phosphorylated product is detected using the Caliper mobility shift detection method where product …
CHEMBL3889262	B	IC50	Inhibition	PATENT	BindingDB Database	8517_1_pol_7547		US-9475817-B2	Kinase Assay: The kinase assay was performed in V-bottom 384-well plates. The final assay volume was 30 ul prepared from 15 ul additions of enzyme, substrates (fluoresceinated peptide FL-AHA-KRRRAL-PSER-VASLPGL-OH and ATP) and test compounds in assay buffer (20 mM HEPES pH 7.4, 30 mM MgCl2, 0.015% Brij35 and 4 mM DTT). The reaction was incubated at room temperature for 22 hours and terminated by …
CHEMBL4739819	B	EC50	Inhibition	PATENT	Patent Bioactivity Data				Inhibition of recombinant CLK3 (unknown origin) using Ser/Thr 18 peptide as substrate incubated for 1 hr in presence of ATP by FRET assay
CHEMBL3706327	B	IC50	Inhibition	PATENT	BindingDB Database	6218_2_pol_1325		US-8637532-B2	Enzyme Assay: The Aurora assays described here are performed on two Caliper Life Sciences systems: the LC3000 and the Desktop Profiler. These provide data on enzyme activity via measurement of the relative amounts of phosphorylated or unphosphorylated fluorescently labelled substrate peptide at the end of an enzymatic reaction. These different states of peptide are resolved by applying a potentia…
CHEMBL3705882	B	Ki	Inhibition	PATENT	BindingDB Database	6998_1_pol_4906		US-9066954-B2	In Vitro Assay: A PCR product covering residues 1058-1365 of c-Met (c-Met kinase domain) is generated from Human Liver QuickClone cDNA (Invitrogen) using forward primer 5'-ATTGACGGATCCATGCTAAATCCAGAGCTGGTCCAGGCA-3' (SEQ ID NO. 1) and reverse primer 5'-ACAACAGAATTCAATACGGAGCGACACATTTTACGTT-3' (SEQ ID NO. 2). The PCR product is cloned into a modified pFastBac 1 expression vector (harboring the gene…
CHEMBL3888825	B	IC50	Inhibition	PATENT	BindingDB Database	8286_1_pol_9463		US-9416126-B2	LanthaScreen™ Assay (5 mM ATP): a) 400 nl of a 1:2.15 serial dilution of test compound(98 μM top assay concentration) is spotted via Labcyte Echo to certain wells in a 384 well black, untreated plate. Control wells contain 400 nl of either DMSO or 400 nl of a known inhibitor in DMSO. b) 10 μl of a 2.5 nM LRRK2(G2019S mutation, GST-LRRK2(amino acids 970-2527)) enzyme solution in 1× assay buffer(50…
CHEMBL3882739	B	IC50	Inhibition	PATENT	Patent Bioactivity Data			EP-1435947-B1	Inhibition of recombinant human CDS1 using N-terminal biotin-labeled SGLYRSPSMPENLNRPR as substrate in presence of [gamma-33P]-ADP after 3 hrs by scintillation counting method
CHEMBL1048115	B	IC50	Inhibition	PUBLICATION	Scientific Literature		10.1016/j.ejmech.2009.07.008		Inhibition of TGFR1
CHEMBL3887976	B	Ki	Inhibition	PATENT	BindingDB Database	7626_1_pol_8648		US-9260425-B2	PIM Kinase Binding Activity Assay: PIM-1, PIM-2, and PIM-3 enzymes were generated as fusion proteins expressed in bacteria and purified by IMAC column chromatography (Sun, X., Chiu, J. F., and He, Q. Y. (2005) Expert Rev. Proteomics, 2:649-657). A fluorescent-labeled Pim-specific peptide substrate, was custom synthesized by American Peptide Company (Sunnyvale, Calif.). Reaction Buffer contained 1…
CHEMBL3705264	B	IC50	Inhibition	PATENT	BindingDB Database	5880_1_pol_5516		US-8481733-B2	AlphaScreen Assay: Compounds of the invention were tested for ACK1 inhibition activity. 1 uL compounds prepared at 15× in 4 mM DMSO were combined with 9 uL ATP solution in assay buffer containing 50 mM Hepes, 1% glycerol, 1.665 mM MnCl2 and Poly-(GT)-Biotin (Cisbio #61GT0BLD, 1:1500 dilution) in ProxiPlate-384 Plus plate (PerkinElmer #6008280). Final DMSO concentration was 0.25% with an ATP final…
CHEMBL3705963	B	IC50	Inhibition	PATENT	BindingDB Database	6489_1_pol_2877		US-8841455-B2	LANCE Ultra TR-FRET Assay: The ability of compounds of Formula I to inhibit cFMS was determined by the following assay. cFMS enzymatic activity was measured using the LANCE Ultra TR-FRET assay technology from PerkinElmer (Waltham, Mass.). Incubation mixtures contained the following: 50 mM NaHEPES, pH 7.3, 10 mM MgCl2, 0.5 mM MnCl2, 0.01% Triton X-100, 1 mM DTT, 1% DMSO, 10 uM ATP, 25 nM LANCE Ult…
CHEMBL3705323	B	IC50	Inhibition	PATENT	BindingDB Database	6316_1_pol_4953		US-8735386-B2	DELFIA assay: The kinase activity is measured by DELFIA assay (dissociation-enhanced lanthanide fluorescence immunoassay, Perkin Elmer). The cytoplasmic kinase domain of human IGF-1R (amino acids 964-1370) is expressed as a fusion protein with a glutathione-S-transferase tag (IGF-1R-GST) in High Five Cells (Invitrogen). Enzyme activity is measured in the presence of substances and a control subst…
CHEMBL3880341	B	IC50	Inhibition	PATENT	Patent Bioactivity Data			US-8895601-B2	Inhibition of human VEGFR2 using Btn-Flt3 as substrate after 120 mins by TR-FRET assay
CHEMBL1243978	B	IC50	Inhibition	PUBLICATION	Scientific Literature		10.1038/nchembio.117		Inhibition of recombinant EphB4R by radioactive phosphotransfer assay in presence of 10 uM ATP
CHEMBL3887297	B	IC50	Inhibition	PATENT	BindingDB Database	7230_2_pol_1266		US-9145392-B2	AKT Enzyme Assay: A TTP Mosquito liquid handling instrument is used to place 125 nl of the appropriate concentration of inhibitor in 100% DMSO (for a dose response curve calculation) into each well of a 384-well plate. To this reaction components are added to a final volume of 12.5 .mu.l: 0.1 ng/.mu.l His-AKT (Full Length), (Invitrogen, Part # P2999, Lot #641228C). 160 uM ATP (Fluka, 02055) 1 mM …
CHEMBL3889159	B	IC50	Inhibition	PATENT	BindingDB Database	8472_1_pol_2853		US-9452998-B2	In Vitro Inhibition Activity Assay: The compounds of formula I were tested for their activity on different PKC isoforms according to a published method (D. Geiges et al. Biochem. Pharmacol. 1997; 53:865-875) The assay is performed in a 96-well polypropylene microtiterplate (Costar 3794) that has been previously siliconized with Sigmacote (Sigma SL-2). The reaction mixture (50 μL) contains 10 μL o…
CHEMBL4739817	B	EC50	Inhibition	PATENT	Patent Bioactivity Data				Inhibition of recombinant DYRK1A (unknown origin) using Ser/Thr 18 peptide as substrate incubated for 1 hr in presence of ATP by FRET assay
CHEMBL3887288	B	IC50	Inhibition	PATENT	BindingDB Database	7223_1_pol_5506		US-9139577-B2	In vitro Kinase Assay: The inhibition of kinase activity of MNK2a was assessed using pre-activated GST-MNK2a. The white, 384-well OptiPlate F plates were purchased from PerkinElmer. The ADP-Glo Kinase Assay (including ultra pure ATP) was purchased from Promega (V9103). Activated MNK2a was obtained as described in WO2011/104340. The unlabeled eIF4E peptide (NH2-TATKSGSTTKNR-CONH2), differing from …
CHEMBL3887063	B	IC50	Inhibition	PATENT	BindingDB Database	6223_1_pol_126		US-8653087-B2	kinase Assay: The final concentration of DMSO is 5%. 10 μL of the B-Raf (V600E)-kinase solution are pipetted in (containing 0.5 ng B-Raf (V600E)-kinase in 20 mM Tris-HCl pH 7.5, 0.1 mM EDTA, 0.1 mM EGTA, 0.286 mM sodium orthovanadate, 10% glycerol, 1 mg/mL bovine serum albumin, 1 mM dithiothreitol) and the mixture is incubated for 24 h at RT under with shaking. The kinase reaction is started by t…
CHEMBL3887327	B	IC50	Inhibition	PATENT	BindingDB Database	7247_1_pol_2741		US-9150577-B2	Kinase Glo Plus Assay: Human RSK2 protein, purchased from Invitrogen, is used to measure kinase activity utilizing Kinase Glo Plus (Promega) a homogeneous assay technology, which uses a luciferin-luciferase based ATP detection reagent to quantify residual ATP. The assay is performed using 0.75 nM His-RSK2, 0.75 .mu.M ATP and 1.0 uM S6 Kinase/RSK Substrate Peptide 1 (Upstate, catalog #12-124), in …
CHEMBL1243970	B	IC50	Inhibition	PUBLICATION	Scientific Literature		10.1038/nchembio.117		Inhibition of DNA-PK by radioactive phosphotransfer assay in presence of 10 uM ATP
CHEMBL3705306	B	IC50	Inhibition	PATENT	BindingDB Database	5902_1_pol_2871		US-8501936-B2	In Vitro Enzyme Assay: The ability of compounds to inhibit the kinase activity of baculovirus-expressed human FAK and JAK kinase using the time-resolved fluorescence (TRF) assay system.
CHEMBL4739818	B	EC50	Inhibition	PATENT	Patent Bioactivity Data				Inhibition of recombinant CLK2 (unknown origin) using Ser/Thr 6 peptide as substrate incubated for 1 hr in presence of ATP by FRET assay
CHEMBL3888800	B	IC50	Inhibition	PATENT	BindingDB Database	8270_2_pol_3422		US-9394297-B2	Homogeneous Time Resolved Fluorescence Assay (HTRF): The assay for the determination of Pim activity is based on the formation of phosphorylated biotinylated-BAD peptide at the Serine 112 residue (S112) and employs HTRF® (homogeneous time resolved fluorescence) technology to detect the product in a 384-well plate format. The phosphorylation of biotinylated-BAD (S112) peptide by full length recomb…
CHEMBL3887627	B	IC50	Inhibition	PATENT	BindingDB Database	7424_1_pol_2117		US-9199981-B2	Cell Proliferation Assay: The compounds was tested for inhibition of SCF dependent proliferation using human Mo7e cells which endogenously express c-kit in a 384 well format. Three-fold serially diluted test compounds (Cmax=10 mM) were evaluated for their antiproliferative activity of Mo7e cells stimulated with human recombinant SCF. After 48 hours of incubation at 37° C., cell viability was meas…
CHEMBL3887759	B	IC50	Inhibition	PATENT	BindingDB Database	7506_1_pol_4916		US-9216999-B2	Enzyme Assay: JAK1, JAK2, JAK3 and Tyk2 were purchased from Carna Biosciences, Inc. As the substrate, LANCE Ultra ULight-JAK1 Peptide (manufactured by PerkinElmer Co., Ltd. (PE)) was used. Dilute solutions of compounds and enzymes in assay buffer (50 mM HEPES pH7.5, 1 mM EGTA, 1 mM MgCl2, 2 mM DTT, 0.01% Tween20) were dispensed into wells of a 384-well black plate. After 5 minutes of preincubatio…
CHEMBL3706045	B	Ki	Inhibition	PATENT	BindingDB Database	6913_1_pol_7193		US-9034866-B2	Inhibition Assay: The ability of the nuclear factor-kappa B (NF-kB)-inducing kinase (NIK) to catalyze the hydrolysis of adenosine-5'-triphosphate (ATP) was monitored using the Transcreener ADP (adenosine-5'-diphosphate) assay (BellBrook Labs). Purified NIK (0.2-1 nM) derived from a baculovirus-infected insect cell expression system was incubated with test compounds for 1-3.5 hours in 50 mM 2-[4-(…
CHEMBL3705299	B	IC50	Inhibition	PATENT	BindingDB Database	5920_1_pol_1662		US-8501732-B2	In Vitro Enzyme Assay: In vitro JNK1 assay.
CHEMBL3707951	B	IC50	Inhibition	PATENT	BindingDB Database	5902_1_pol_4919		US-8501936-B2	In Vitro Enzyme Assay: The ability of compounds to inhibit the kinase activity of baculovirus-expressed human FAK and JAK kinase using the time-resolved fluorescence (TRF) assay system.
CHEMBL3889266	B	IC50	Inhibition	PATENT	BindingDB Database	8519_1_pol_1846		US-9481682-B2	LANCE (Lanthanide Chelate Excite) TR-FRET (Time-resolved fluorescence resonance energy transfer) Assay: BTK enzymatic activity was determined with the LANCE (Lanthanide Chelate Excite) TR-FRET (Time-resolved fluorescence resonance energy transfer) assay. In this assay, the potency (IC50) of each compound was determined from an eleven point (1:3 serial dilution; final compound concentration range …
CHEMBL3706356	B	IC50	Inhibition	PATENT	BindingDB Database	7003_1_pol_1244		US-9062043-B2	In Vitro Cell-Free Assay: Test compounds in aqueous solution were added at a volume of 10 microliters, to a reaction mixture comprising 10 microliters Assay Dilution Buffer (ADB; 20 mM MOPS, pH 7.2, 25 mM beta-glycerolphosphate, 5 mM EGTA, 1 mM sodium orthovanadate and 1 mM dithiothreitol), 10 microliters of substrate peptide (RRRDDDSDDD, dissolved in ADB at a concentration of 1 mM), 10 microlite…
CHEMBL3706089	B	IC50	Inhibition	PATENT	BindingDB Database	6212_1_pol_2112		US-8633183-B2	mTOR Kinase Activity Assay: The mTOR kinase TR-FRET assay utilizes a physiologically relevant protein substrate for mTOR (4E-BP1, labeled with an acceptor fluorophore (Green Fluorescent Protein) and paired with a corresponding Tb-labeled phospho-specific antibody. The assay itself can be divided into two phases: the reaction phase and the detection phase.

## Sheet: LO_GPCR
chembl_id	assay_type	standard_type	pharmacological_profile	doc_type	src_description	src_assay_id	doi	patent_id	description
CHEMBL2364493	F	EC50	Agonist	DATASET	Deposited Supplementary Bioactivity Data	1	10.6019/CHEMBL2364335		SUPPLEMENTARY: Agonist activity at GSHR by FLIPR assay. Same assay as CHEMBL941945
CHEMBL863649	F	EC50	Agonist	PUBLICATION	Scientific Literature		10.1021/jm060279f		Activity at human recombinant D4.4 receptor expressed in HEK293 cells by FLIPR assay
CHEMBL3887148	B	IC50	Binding	PATENT	BindingDB Database	7695_1_pol_8830		US-9247759-B2	Fluorescence Polarization Assays: In another embodiment, Fluorescence Polarization ("FP") based assays may be used to detect and monitor ligand binding. Fluorescence polarization is a versatile laboratory technique for measuring equilibrium binding, nucleic acid hybridization, and enzymatic activity. Fluorescence polarization assays are homogeneous in that they do not require a separation step su…
CHEMBL3706364	B	Ki	Binding	PATENT	BindingDB Database	7010_1_pol_2142		US-9067949-B2	Radioligand Binding Assay: For binding analysis vs. the human receptor, samples were incubated in 50 mM Tris-HCl, pH 7.5, 5 mM MgCl2, 1 mM EDTA (4% DMSO final) with 10 nM [N-methyl-3H]-LSD (Perkin Elmer), 2.5 ng of human 5-HT6 receptor membranes (Millipore) and 50 ug SPA beads (PVT-PEI-WGA, GE Healthcare) per well in a final volume of 0.2 mL. For binding analysis vs. the rat receptor, samples wer…
CHEMBL3887887	F	IC50	Antagonist	PATENT	BindingDB Database	7572_1_pol_5447		US-9242970-B2	In Vitro Assay: Intracellular Calcium Measurements : In Vitro Assay: Intracellular Calcium Measurements:Chinese hamster ovary (CHO) cells expressing the human orexin-1 receptor and the human orexin-2 receptor, respectively, are grown in culture medium (Ham F-12 with L-Glutamine) containing 300 g/ml G418, 100 U/ml penicillin, 100 g/ml streptomycin and 10% heat inactivated fetal calf serum (FCS). T…
CHEMBL3720764	F	AC50	Agonist	PATENT	Patent Bioactivity Data	805110		EP-2844345-A1	Agonist activity at RXFP1 receptor (unknown origin) expressed in HEK293 cells assessed as stimulation of cAMP production incubated for 30 mins by TR-FRET based HTRF assay
CHEMBL4418470	F	EC50	Antagonist	PATENT	Patent Bioactivity Data			WO-2018183145-A1	Modulator activity at GPR6 receptor (unknown origin) expressed in CHO-K1 cells assessed as inhibition of constitutive cAMP activity incubated for 45 mins by Eu-cAMP tracer based HTRF Ultra cAMP assay
CHEMBL3888298	F	IC50	Agonist	PATENT	BindingDB Database	7833_1_pol_9308		US-9314468-B2	Calcium Mobilization Assay: Functional modulation of CXCR4 was determined by calcium mobilization assay using leukemic lymphoid CEM cells, which naturally express high levels of CXCR4. Generally, the assay is carried out as follows: Cells are grown in vitro to confluency. On the day of the assay, cells are removed from the incubator, culture medium removed and replaced with a calcium sensitive dy…
CHEMBL3705142	B	IC50	Binding	PATENT	BindingDB Database	6325_1_pol_6242		US-8742110-B2	Binding Assay: SSTR5 binding assays can be performed by labeling somatostatin and determining the ability of a compound to inhibit somatostatin binding. (Poitout et al., J. Med. Chem. 44:29900-3000, (2001); Hocart et al., J. Med. Chem. 41:1146-1154, (1998); J. Med. Chem. 50, 6292-6295 (2007) and J. Med. Chem. 50, 6295-6298 (2007)). Binding assays were performed using (3-125I-Tyr11)-SRIF-14 or (3-…
CHEMBL3889140	B	Ki	Binding	PATENT	BindingDB Database	8460_2_pol_5893		US-9452980-B2	Radioligand Binding Assay: HEK-293 cells stably expressing rat TAAR1 were maintained at 37° C. and 5% CO2 in DMEM high glucose medium, containing fetal calf serum (10%, heat inactivated for 30 min at 56° C.), penicillin/streptomycin (1%), and 375 ug/ml geneticin (Gibco). Cells were released from culture flasks using trypsin/EDTA, harvested, washed twice with ice-cold PBS (without Ca2+ and Mg2+), …
CHEMBL3706023	F	IC50	Antagonist	PATENT	BindingDB Database	6508_1_pol_6539		US-8846656-B2	FLIPR Assay: Compounds were tested for their ability to inhibit C5a-mediated calcium mobilization using a stable cell line over expressing the human C5aR & the Galpha 15 protein on the FLIPR (Fluorescent Imaging Plate Reader) Tetra system. Cells were maintained in culture media containing DMEM (Dulbecco's Modified Eagle Medium) with 4.5 g/L glucose, 10% fetal bovine serum, 100 U/mL, 1x non-essent…
CHEMBL3705399	B	Ki	Binding	PATENT	BindingDB Database	6442_2_pol_6425		US-8802673-B2	Radioligand Binding: HEK-293 cells stably expressing mouse TAAR1 were maintained at 37 C. and 5% CO2 in DMEM high glucose medium, containing fetal calf serum (10%, heat inactivated for 30 min at 56 C.), penicillin/streptomycin (1%), and 375 ug/ml geneticin (Gibco). Cells were released from culture flasks using trypsin/EDTA, harvested, washed twice with ice-cold PBS (without Ca2+ and Mg2+), pellet…
CHEMBL3705486	F	Ki	Antagonist	PATENT	BindingDB Database	6301_1_pol_6188		US-8722896-B2	Calcium Mobilization Assay: An aequorin-based luminescent assay for calcium mobilization was used to measure mobilization of intracellular Ca2+ (Bullock et al., Mol Pharmacol 65, 582-588, 2004). Chinese hamster ovary (CHO) cells stably expressing photoprotein aequorin and recombinant PKR1 or PKR2 were tested by this method. Briefly, the cells were charged in Opti-MEM (Invitrogen) containing 8 μM …
CHEMBL3706272	B	IC50	Antagonist	PATENT	BindingDB Database	6523_1_pol_5746		US-8853203-B2	Fluorometric Imaging Plate Reader (FLIPR) Assay: Activity of compounds of the present invention was examined by determination to what extent the glutamate-induced elevation of the intracellular calcium concentration in L(tk-) cells expressing human mGluR5a receptors (see L. P. Daggett et al., Neuropharm. Vol. 34, pages 871-886, 1995) is inhibited by utilizing methods as described e.g. by L. P. Da…
CHEMBL3734174	F	IC50	Antagonist	PATENT	Patent Bioactivity Data	811934		WO-2013163244-A1	Antagonist activity against human PAR4 expressed in HEK293 cells assessed as reduction in H-Ala-Phe(4-F)-Pro-Gly-Trp-Leu-Val-Lys-Asn-Gly-NH2-induced intracellular calcium mobilization incubated for 30 mins before agonist addition by FLIPR assay
CHEMBL3705332	B	IC50	Inhibition	PATENT	BindingDB Database	5930_1_pol_2255		US-8524917-B2	Inhibition Assay: Inhibition assay using sphingosine-1-phosphate receptor 3.
CHEMBL3888023	F	EC50	Agonist	PATENT	BindingDB Database	7649_1_pol_2136		US-9266835-B2	cAMP Assay: The following mixtures and buffer solutions were prepared: (a) Buffer 1: HBSS (Mediatech Cat#21-023-CV) with 5 mM HEPES (1 mM stock, Gibco BRL Cat#15630-056) and 0.1% BSA (7.5% stock, Invitrogen Cat#15260-037); (b) Buffer 2: 0.5 mM IBMX (200 mM stock in DMSO, Sigma 15879) in Buffer 1; (c) 1 uM cAMP Standard (50 uM stock, Perkin Elmer Cat# AD0262) diluted in Buffer 2 and serially dilut…
CHEMBL817099	B	IC50	Binding	PUBLICATION	Scientific Literature		10.1021/jm00077a002		Inhibition of radioligand [3H]-AVP binding to the vasopressin V2 receptor in rat kidney tissue
CHEMBL856174	B	IC50	Binding	PUBLICATION	Scientific Literature		10.1021/jm980026p		Melatonin receptor type 1A binding affinity measured using 2-[125I]iodomelatonin on ovine pars tuberalis membrane homogenates.
CHEMBL3888122	B	IC50	Antagonist	PATENT	BindingDB Database	7720_1_com_50003585		US-9278960-B2	Biological Assay: The utility of the compounds in accordance with the present invention as antagonists of metabotropic glutamate receptor activity, in particular mGluR2 activity, may be demonstrated by methodology known in the art. Antagonist constants are determined as follows. The compounds of the present invention were tested in a fluorescence laser imaging plate reader based assay. This assay…
CHEMBL662400	B	IC50	Binding	PUBLICATION	Scientific Literature		10.1021/jm00078a018		Inhibition of binding of [125I]CCK-8 to cholecystokinin type A receptor in rat pancreatic tissue
CHEMBL3706360	B	IC50	Binding	PATENT	BindingDB Database	6980_1_pol_7307		US-9062048-B2	Receptor Binding Assay: Human monocytic cell line THP-1 cells were obtained from American Type Culture Collection (Manassas, Va., USA). The THP-1 cells were grown in RPMI-1640 (RPMI: Roswell Park Memorial Institute Medium-cell culture growth media) supplemented with 10% fetal bovine serum in a humidified 5% CO2 atmosphere at 37° C. The cell density was maintained between 0.5×106 cells/mL.
CHEMBL1064897	B	Ki	Binding	PUBLICATION	Scientific Literature		10.1021/jm901518t		Displacement of [33P]ADP from human recombinant P2Y12 receptor expressed in CHO cells
CHEMBL3707789	B	Ki	Binding	PATENT	BindingDB Database	6049_1_pol_4221		US-8586579-B2	Radioligand Binding Assay: The ability of the compounds to bind to the 5-HT2A, D3 and D2 receptors was determined using radioligand binding to cloned receptors selectively expressed in HEK-293 EBNA cells.
CHEMBL3887731	F	Ki	Antagonist	PATENT	BindingDB Database	7475_1_pol_2288		US-9216182-B2	LANCE Ultra cAMP Assay: The potency of compounds of the invention as H3 receptor antagonists can be assessed by measuring the blockade of (R)-alpha-methylhistamine-mediated cAMP production utilizing a LANCE Ultra cAMP kit (PE #TRF0263) in CHO cells expressing human H3 receptors (GenBank: BC096840; Strausberg R L et al, Proc. Natl. Acad. Sci. U.S.A. 99(26), 16899-16903; 2002).Protocol:1. Preparati…
CHEMBL862098	B	Ki	Binding	PUBLICATION	Scientific Literature		10.1021/jm0506221		Binding affinity to recombinant human adenosine A2B receptor
CHEMBL753724	B	IC50	Binding	PUBLICATION	Scientific Literature		10.1021/jm00077a002		Inhibition of radioligand [3H]oxytocin binding at the oxytocin (OT) receptor in rat uterine tissue
CHEMBL656248	B	IC50	Binding	PUBLICATION	Scientific Literature		10.1021/jm00078a018		Inhibition of binding of [125I]-CCK-8 to the cholecystokinin type B receptor
CHEMBL3887259	F	EC50	Agonist	PATENT	BindingDB Database	7195_1_pol_7731		US-8772323-B2	AlphaScreen cAMP Assay: MIN6 cells [Miyazaki J et al. Endocrinology. 1990 July; 127(1):126-32] were stably transfected with an expression vector for human GPR119 cDNA (Acc. No. NP-848566). Min-6/hGPR119 cells are cultured in DMEM, 10% FBS, 50 uM beta-mercaptoethanol, 0.3 mg/mL Geniticin, 2 mM GlutaMAX at 37 C. 5% CO2. For the assay, the cells are placed in Optiplates (white, 384-well, 160W-barcod…
CHEMBL897841	B	Ki	Binding	PUBLICATION	Scientific Literature		10.1016/j.bmc.2007.06.003		Displacement of [125I]NDP-MSH from human recombinant MC5 receptor expressed in Sf9 cells
CHEMBL3887945	B	IC50	Binding	PATENT	BindingDB Database	7610_1_pol_5608		US-9255090-B2	Radioligand Displacement Assay: Binding assay was performed in a final assay volume of 250 ul. First, 25 ul of test compound, previously diluted in Binding-Buffer (Binding-Buffer: 50 mM Tris-Base, 100 mM NaCl, 1 mM EDTA, 0.1% BSA (protease free), 0.01% NaN3, 10 mM MnCl2, pH 7.0) was placed into each well. After addition of 75 ul Binding-Buffer, 50 ul of the radioligand 3H-PGD2 (at 2.5 nM (220.000…
CHEMBL3888033	B	IC50	Agonist	PATENT	BindingDB Database	7652_1_com_50003577		US-9266876-B2	FLIPR Assay: The bioactivity of compounds is tested in a fluorometric imaging plate reader (FLIPR: Molecular Devices) using engineered CHO-K1 cells expressing the human CXCR3A coupled to a G protein (Galpha(16)). Cells are plated the day prior to bioassay in F12 medium supplemented with 10% FBS and G418 and hygromycin antibiotics to maintain recombinant selection. At the day of bioassay, cells ar…
CHEMBL3887456	F	EC50	Agonist	PATENT	BindingDB Database	7334_1_pol_7978		US-9175003-B2	cAMP Functional Assay: The efficacy of GLP-1 receptor agonists was studied in a cAMP functional assay using HEK-293 Cells expressing the cloned human GLP-1 receptor. GLP-1-expressing cells (10,000-20,000 cells per 0.1 mL) were plated in 96-well plates in Dulbecco's modified eagles media (DMEM) containing 10% fetal bovine serum, 2 mg/mL G418 and penicillin-streptomycin. Following overnight incubat…
CHEMBL3888966	B	EC50	Agonist	PATENT	BindingDB Database	8372_1_pol_10694		US-9428456-B2	In Vitro Assay: CHO-K1 CXCR7 b-arrestin cells are detached from culture dishes with a cell dissociation buffer (Invitrogen, #13151-014) and collected in growing medium (F12 HAMS 90% (v/v)/FCS 10% (v/v), Penicilin/streptomycin 1% (v/v)). 5000 cells per well (in 20 μl) are seeded in a 384 well plate (white-walled, clear bottom; BD Falcon #353274). The plate is incubated at 37° C./5% CO2 for 24 hour…
CHEMBL3887321	F	EC50	Binding	PATENT	BindingDB Database	7239_2_pol_5970		US-9150519-B2	35S-GTPgammaS Binding: Measurements of 35S-GTPgammaS Binding: Membranes (1 to 10 ug protein) prepared as described above, were incubated in 96-well Scintiplates (PerkinElmer) with test compounds diluted in DMSO, in 180 ul of 20 mM HEPES, pH 7.4, 10 mM MgCl2, 2 ug/well Saponin, 0.2% fatty acid free BSA (Assay buffer), 140 mM NaCl and 1.7 uM GDP. The assay was initiated with the addition of 20 ul o…
CHEMBL3707834	B	Ki	Binding	PATENT	BindingDB Database	6049_1_pol_5057		US-8586579-B2	Radioligand Binding Assay: The ability of the compounds to bind to the 5-HT2A, D3 and D2 receptors was determined using radioligand binding to cloned receptors selectively expressed in HEK-293 EBNA cells.
CHEMBL1827734	B	IC50	Binding	PUBLICATION	Scientific Literature	398143	10.1021/jm200682b		Displacement of [3H]mesulergine from human recombinant 5-HT2C receptor expressed in CHO-K1 cells
CHEMBL3888987	B	Ki	Binding	PATENT	BindingDB Database	8381_2_pol_7673		US-9428504-B2	Scintillation Proximity Assay (SPA): A SPA membrane binding assay was used to identify inhibitors of [33P] 2MeS-ADP binding to cloned human P2Y1 receptors (The P2Y1 receptor membranes were provided by Biology and the cloning of the receptor and P2Y1 receptor membrane preparation is same as described by Biology). Binding reactions were performed in 384-well OptiPlates (PerkinElmer Life Sciences, C…
CHEMBL664960	B	Ki	Binding	PUBLICATION	Scientific Literature		10.1021/jm980224g		Binding affinity to recombinant human Corticotropin releasing factor receptor 1 (hCRF1) expressed in 293EBNA cells
CHEMBL896689	B	Ki	Binding	PUBLICATION	Scientific Literature		10.1016/j.bmc.2007.06.003		Displacement of [125I]NDP-MSH from MC1 receptor in mouse B16 cells
CHEMBL1037717	B	Ki	Binding	PUBLICATION	Scientific Literature		10.1016/j.bmc.2009.05.038		Displacement of [3H]NECA from human adenosine A2A receptor expressed in CHO cells
CHEMBL3888094	B	IC50	Antagonist	PATENT	BindingDB Database	7695_1_pol_8829		US-9247759-B2	Fluorescence Polarization Assays: In another embodiment, Fluorescence Polarization ("FP") based assays may be used to detect and monitor ligand binding. Fluorescence polarization is a versatile laboratory technique for measuring equilibrium binding, nucleic acid hybridization, and enzymatic activity. Fluorescence polarization assays are homogeneous in that they do not require a separation step su…
CHEMBL3888518	B	Ki	Binding	PATENT	BindingDB Database	8111_1_pol_5566		US-9346786-B2	[3H]SR142801 Competition Binding Assay: hNK3 receptor binding experiment were performed using [3H]SR142801 (Catalog No. TRK1035, specific activity: 74.0 Ci/mmol, Amersham, GE Healthcare UK limited, Buckinghamshire, UK) and membrane isolated from HEK293 cells transiently expressing recombinant human NK3 receptor. After thawing, the membrane homogenates were centrifuged at 48,000×g for 10 mM at 4° …
