# Supplementary material for: Benchmarking compound activity prediction for real-world drug discovery applications
Source: Commun Chem. 2024 Jun 4;7:127. doi: 10.1038/s42004-024-01204-4 (PMC11150475; doi:10.1038/s42004-024-01204-4)
Supplement: Supplementary file 4 — Supplementary Data 2 [file 42004_2024_1204_MOESM4_ESM.xlsx]

## Sheet: Figure 3 and Figure S2
Task type	Score	Method	1	2	3	4	5	6	7	8	9	10	11	12	13	14	15	16	17	18	19	20	21	22	23	24	25	26	27	28	29	30	31	32	33	34	35	36	37	38	39	40	41	42	43	44	45	46	47
VS_All	EF@1%	DeepConvDTI	0	8.42105	2.85714	0	30	0	0	14.2857	0	2.96296	10	0	0	4	10	0	20	40	20	0	33.3333	0	20	0	40	0	0	50	0	0	0	0	0	0	0	20	8.88889	0	5.21739	1.34454	0	0	0	0	6.66667	1.4077	0
VS_All	EF@1%	DeepDTA	0	9.47368	5.71429	0	40	26.6667	0	11.4286	6.66667	2.22222	0	0	0	0	0	0	0	60	0	0	33.3333	10	0	10	20	0	0	60	6.66667	0	0	0	0	0	0	30	8.88889	0	4.34783	0.672269	0	0	0	5	0	1.4077	0
VS_All	EF@1%	DeepCPI	0	13.6842	0	0	30	20	0	14.2857	13.3333	1.85185	10	0	0	4	0	0	20	50	0	0	33.3333	0	6.66667	0	6.66667	0	0	30	0	0	1.33333	0	20	0	0	30	4.44444	10	1.73913	0.336134	0	0	0	10	0	1.35458	0
VS_All	EF@1%	MONN	0	4.21053	0	0	20	0	0	14.2857	0	2.34568	0	0	0	8	0	0	0	0	0	0	33.3333	0	0	0	26.6667	0	20	50	13.3333	0	2.66667	0	10	0	10	20	6.66667	0	0	0.840336	20	0	0	0	20	1.16866	0
VS_All	EF@1%	Tsubaki	0	5.26316	2.85714	0	10	0	0	8.57143	0	2.46914	0	0	0	4	0	0	40	0	20	0	26.6667	0	0	0	26.6667	0	0	40	13.3333	13.3333	0	0	10	0	0	0	6.66667	0	0.869565	0.840336	0	0	0	0	0	1.35458	0
VS_All	EF@1%	TransformerCPI	10	6.31579	2.85714	0	0	6.66667	0	11.4286	0	1.48148	0	0	0	0	0	0	0	20	0	0	33.3333	10	0	10	13.3333	0	0	50	0	0	1.33333	0	0	0	0	0	2.22222	0	0.869565	1.68067	10	0	0	0	0	0.849934	0
VS_All	EF@1%	MolTrans	0	0	0	0	10	6.66667	0	11.4286	0	0.493827	0	0	0	8	0	0	0	20	0	0	33.3333	0	0	10	26.6667	10	0	50	0	0	1.33333	0	0	0	0	20	6.66667	0	1.73913	1.17647	0	3.33333	0	5	0	1.32802	0
VS_All	EF@1%	GraphDTA	0	4.21053	0	0	0	0	0	11.4286	0	3.20988	0	0	0	0	0	0	0	10	0	0	26.6667	0	0	10	26.6667	0	0	30	0	0	2.66667	0	0	0	10	0	0	10	0	0.168067	20	0	0	0	0	1.46082	0
VS_All	SR@1%	DeepConvDTI	38.5417	42.7083	42.7083	35.4167	36.4583
VS_All	SR@1%	DeepDTA	38.5417	34.375	39.5833	39.5833	29.1667
VS_All	SR@1%	DeepCPI	32.2917	28.125	35.4167	31.25	32.2917
VS_All	SR@1%	MONN	34.375	36.4583	31.25	28.125	33.3333
VS_All	SR@1%	Tsubaki	32.2917	34.375	23.9583	32.2917	27.0833
VS_All	SR@1%	TransformerCPI	29.1667	25	23.9583	31.25	29.1667
VS_All	SR@1%	MolTrans	30.2083	28.125	28.125	27.0833	33.3333
VS_All	SR@1%	GraphDTA	25	23.9583	27.0833	25	19.7917
VS_All	EF@5%	DeepConvDTI	4	1.70213	2.82353	1.45455	6	4.72727	0	5.33333	0.363636	1.29703	2.66667	1.09091	5.2	4.7619	0.5	5	1.77778	6.5	5.6	4	8.8	0	2.66667	1.5	5.66667	0	2	4.88889	3.27273	0.666667	0.944444	0.869565	2	4	4	6.4	2.7907	5.5	3.57522	1.02185	5.14286	3.72414	0.4	2.75	3.07692	1.02417	2.44444
VS_All	EF@5%	DeepDTA	5.14286	1.82979	2.47059	2.54545	10	6.90909	0.666667	4.48485	0.727273	1.29703	2	3.27273	5.2	4.38095	2	1.5	1.33333	7	1.2	4	8.26667	3.11111	0	4	7.33333	0	0	8.88889	2.18182	1.66667	1	0.869565	0.666667	2.85714	5.2	5.6	1.48837	5	4.0354	1.04874	6.28571	2.75862	0.2	3	1.84615	0.93174	3.77778
VS_All	EF@5%	DeepCPI	5.71429	2.12766	1.41176	2.90909	5.33333	6.54545	0	6.06061	2.18182	1.39604	2.66667	1.09091	3.6	5.52381	1.5	3	1.77778	5.5	4.8	3.11111	5.86667	1.77778	2	2	4.66667	1.33333	0	8	3.27273	0	0.5	0.521739	3.33333	1.71429	5.6	6	1.02326	5	1.66372	0.968067	4.57143	2.48276	0.2	2.5	2.46154	1.08685	4
VS_All	EF@5%	MONN	6.28571	2.80851	1.05882	0	8	2.18182	0.666667	4.24242	0.727273	1.4703	0.666667	0.727273	2.4	2.47619	2.5	0.5	2.66667	2	3.2	4.88889	8.8	1.33333	1	3	5.33333	0.444444	4	7.11111	3.27273	0.333333	1.16667	0.869565	1.33333	1.71429	5.2	3.2	1.30233	3	1.02655	0.806723	6.85714	1.93103	0.2	1.75	2.46154	1.08898	2.66667
VS_All	EF@5%	Tsubaki	1.71429	1.53191	2.58824	1.81818	2.66667	4	0	4.72727	1.45455	1.49505	3.33333	0.727273	2.4	3.2381	2	1.5	3.11111	2	2	4.44444	6.93333	0.444444	2.66667	1.5	5.33333	0.888889	0	3.11111	4	1.66667	0.666667	0.173913	1.33333	0.571429	4	5.6	2.23256	2.5	0.955752	1.22353	1.14286	2.34483	0.4	2.25	1.23077	1.16228	2.88889
VS_All	EF@5%	TransformerCPI	8	1.74468	1.05882	0.363636	6	3.63636	2.66667	6.18182	1.09091	1.13366	0	2.18182	3.2	2.66667	1	2.5	0.444444	2.5	1.6	4	8.53333	3.55556	1.33333	2.5	4	3.11111	0	3.55556	2.54545	1	1	1.3913	2	0.571429	4.4	3.2	1.39535	4	2.15929	1.02857	4	0.965517	0.8	1.75	1.84615	0.925365	2.44444
VS_All	EF@5%	MolTrans	4	0.93617	1.17647	0.727273	8	3.63636	0	2.78788	1.09091	1.23267	1.33333	1.45455	0	3.04762	0.5	1	0	5	0.8	3.55556	5.6	0.444444	1	1.5	3.66667	1.77778	0	5.77778	1.45455	0	1.44444	0.347826	0.666667	0	4	3.2	1.76744	1	0.849558	0.766387	1.14286	1.93103	1.2	0.5	3.07692	1.03161	2.88889
VS_All	EF@5%	GraphDTA	3.42857	0.723404	1.41176	0	7.33333	2.18182	0.666667	3.75758	0	1.25248	0	1.09091	1.2	1.52381	1	0.5	0.444444	2	1.2	3.55556	2.93333	0.888889	1	0.5	2	1.77778	1.33333	4.44444	1.09091	0.666667	1.16667	0.521739	0.666667	0	3.2	0.4	1.2093	4	1.76991	0.853782	2.85714	1.65517	0	0.25	2.46154	0.915803	2.22222
VS_All	SR@5%	DeepConvDTI	79.1667	85.4167	83.3333	79.1667	79.1667
VS_All	SR@5%	DeepDTA	85.4167	84.375	85.4167	80.2083	78.125
VS_All	SR@5%	DeepCPI	80.2083	73.9583	78.125	82.2917	79.1667
VS_All	SR@5%	MONN	80.2083	81.25	72.9167	71.875	71.875
VS_All	SR@5%	Tsubaki	80.2083	83.3333	76.0417	79.1667	75
VS_All	SR@5%	TransformerCPI	73.9583	77.0833	81.25	77.0833	78.125
VS_All	SR@5%	MolTrans	75	73.9583	71.875	69.7917	73.9583
VS_All	SR@5%	GraphDTA	70.8333	70.8333	73.9583	73.9583	62.5
LO_All	PCC	DeepConvDTI	0.454043	0.263806	0.357037	0.176433	0.673229	0.153835	0.848312	0.466309	0.262304	0.912518	0.540765	0.310103	0.141331	0.412574	0.0356903	-0.00281479	0.425569	0.165259	0.347463	0.00615261	0.0666529	0.361394	0.152169	0.56859	0.428539	0.760395	0.101231	0.853784	0.140221	0.251753	0.525775	0.0667789	0.638643	0.467077	0.293661	-0.0325507	0.505196	-0.0140724	0.407611	0.658655	0.108695	0.345497	0.404758	0.105779	0.879931	0.469347	0.728202
LO_All	PCC	DeepDTA	0.476704	0.323599	0.451569	0.37735	0.70885	0.0814337	0.820101	0.271905	0.147651	0.87394	0.395537	0.306256	-0.0123338	0.31303	0.127784	0.130452	0.297077	0.243276	0.151869	-0.0257868	0.123381	0.0774236	0.15735	0.640771	0.27609	0.53955	0.0999682	0.792573	0.190106	0.224374	0.361711	0.0683497	0.495642	0.671023	0.407378	0.302849	0.553027	0.0508328	0.217134	0.524807	0.106295	0.29143	0.484145	-0.0166897	0.854353	0.403688	0.684237
LO_All	PCC	DeepCPI	0.14896	0.212787	0.353686	0.199012	0.55848	0.146137	0.817552	0.385387	0.0899871	0.437037	0.323011	0.357446	0.262964	0.0299037	-0.0126548	-0.0184466	0.359936	0.0598157	0.217059	-0.0431279	-0.0362008	0.322199	0.0643433	0.7316	0.195321	0.560911	0.138921	0.801077	0.0443911	0.249272	0.4781	0.109929	0.397084	0.568764	0.350275	0.121265	0.510034	0.0610971	0.193094	0.373362	-0.12157	0.277453	0.345056	0.192554	0.826377	0.455866	0.648642
LO_All	PCC	MONN	0.340632	0.35455	0.358104	0.366149	0.550352	0.0979984	0.7787	0.411793	0.0749361	0.331278	0.419127	0.364725	-0.0476532	0.137025	-0.00275596	0.098567	0.375101	0.20125	0.284182	0.0424864	0.0994035	0.265841	0.27499	0.76822	0.17663	0.452772	0.0530007	0.757751	0.161016	0.214828	0.460572	-0.0355635	0.47364	0.378958	0.43114	0.0225838	0.365955	0.174617	0.29933	0.438139	0.0981921	0.333556	0.399739	0.0943435	0.821189	0.350145	0.603868
LO_All	PCC	Tsubaki	0.317447	0.148703	0.326139	-0.044738	0.272812	0.150022	0.704488	0.391008	0.168323	0.30857	0.169483	0.289804	-0.00375204	-0.0673512	0.119742	-0.0514566	0.17864	0.185936	0.035784	-0.0837471	0.0388975	0.154266	0.232148	0.226791	0.169244	0.558403	-0.0130345	0.682694	0.142619	0.0861014	0.44298	-0.00204139	0.190375	0.329894	0.255815	0.138668	0.179255	0.056507	0.584416	0.444383	-0.0473113	0.282671	0.216684	0.0820657	0.759361	0.176514	0.538749
LO_All	PCC	TransformerCPI	0.0935339	0.192658	0.281784	0.261346	0.445517	0.00652567	0.5725	0.240717	0.113986	0.239804	0.224218	0.305651	-0.0247003	0.0717021	-0.170135	0.196176	0.307831	0.0406253	0.228161	0.079044	0.0148653	0.19468	0.154603	0.490411	0.106511	0.319978	0.0153536	0.700099	0.144682	0.0619442	0.389904	0.179596	0.464321	0.316726	0.299379	0.0260857	0.329819	0.0595271	0.539068	0.318874	0.0421847	0.202068	0.195511	0.0876197	0.556103	0.181249	0.484989
LO_All	PCC	MolTrans	0.272922	0.131167	0.196627	0.178477	0.465628	3.78627e-05	0.767623	0.14462	0.0282757	0.626487	0.276229	0.0563819	0.124844	0.0940503	0.0380018	-0.00146827	0.209008	0.0618975	0.0558271	-0.0137561	-0.0169352	0.0551515	0.173344	0.464895	0.0867632	0.532379	0.0267796	0.735257	0.0371967	0.129418	0.264237	0.0305311	0.351385	0.531629	0.287741	0.182564	0.448607	0.0521892	0.166993	0.584564	0.27411	0.167415	0.478461	-0.0336954	0.84816	0.36353	0.632687
LO_All	PCC	GraphDTA	0.573097	0.224305	0.246248	0.530123	0.387047	0.0723558	0.752538	0.00476167	0.178348	0.233889	0.266184	0.412041	0.245158	0.145004	0.064667	0.0323565	0.389477	0.0396771	0.412512	-0.00719512	0.0399889	0.131884	0.405083	0.760298	0.31757	0.351662	0.106033	0.726514	0.103428	0.105608	0.551809	-0.0109266	0.320505	0.144017	0.297174	0.1978	0.0229151	-0.00682108	0.469693	0.161016	0.199012	0.302035	0.180513	0.145443	0.710591	0.219845	0.648066
LO_All	SR@0.5	DeepConvDTI	28	24	25	26	30
LO_All	SR@0.5	DeepDTA	22	21	24	24	21
LO_All	SR@0.5	DeepCPI	17	16	16	15	16
LO_All	SR@0.5	MONN	16	19	13	13	16
LO_All	SR@0.5	Tsubaki	10	9	7	9	12
LO_All	SR@0.5	TransformerCPI	5	6	11	6	12
LO_All	SR@0.5	MolTrans	10	11	13	13	14
LO_All	SR@0.5	GraphDTA	15	15	19	14	13
LO_All	SCC	DeepConvDTI	0.420116	0.291301	0.345929	0.152137	0.602843	0.133126	0.85837	0.375269	0.259298	0.791486	0.517466	0.326813	0.132245	0.428	0.0244295	-0.0277049	0.330065	0.148538	0.312308	-0.0324168	0.0695276	0.317983	0.107063	0.530219	0.380494	0.779087	0.0882444	0.891748	0.148159	0.215045	0.508522	0.0495553	0.66143	0.46459	0.258105	-0.0352821	0.517053	-0.0267988	0.424143	0.637253	0.0777925	0.317477	0.402395	0.0834491	0.879036	0.453709	0.725451
LO_All	SCC	DeepDTA	0.43332	0.383733	0.460792	0.351578	0.668498	0.0690715	0.840383	0.220653	0.164661	0.790948	0.383893	0.309908	0.0217175	0.339268	0.140712	0.133645	0.23577	0.254074	0.138617	-0.0425661	0.13503	0.0698841	0.138828	0.603211	0.235069	0.496184	0.0941913	0.837947	0.193694	0.237037	0.339105	0.05397	0.500775	0.696535	0.395813	0.308353	0.562313	0.0796324	0.228964	0.519301	0.120965	0.258232	0.4477	-0.000618323	0.844031	0.396338	0.675351
LO_All	SCC	DeepCPI	0.118443	0.29756	0.297968	0.193216	0.50441	0.139026	0.821793	0.352036	0.0911061	0.524824	0.304009	0.375661	0.233257	0.0640665	0.00157999	-0.0339887	0.27106	0.108683	0.191976	-0.0401564	-0.0497089	0.274527	0.0615809	0.655659	0.175682	0.584044	0.118037	0.846189	0.0397682	0.263086	0.462603	0.111749	0.395846	0.571239	0.352261	0.159989	0.527718	0.0720647	0.219462	0.36566	-0.0823847	0.254596	0.338349	0.198422	0.858728	0.426105	0.64452
LO_All	SCC	MONN	0.315496	0.357583	0.311513	0.349224	0.452754	0.0827513	0.777592	0.3256	0.0809257	0.337406	0.397589	0.374564	-0.0769706	0.148958	-0.00703892	0.0786265	0.263322	0.175712	0.270949	-0.00328618	0.109742	0.313302	0.228681	0.742142	0.123099	0.446454	0.0568723	0.784811	0.169086	0.189456	0.454579	-0.0563731	0.477951	0.373489	0.401849	0.0212033	0.391162	0.170982	0.317572	0.443761	0.122251	0.296651	0.381865	0.116479	0.808009	0.313824	0.571937
LO_All	SCC	Tsubaki	0.292425	0.176814	0.314797	-0.0361577	0.222659	0.172693	0.724188	0.375159	0.176126	0.356148	0.180835	0.291849	-0.0129391	-0.032184	0.110462	-0.0468914	0.0729392	0.191239	0.0191583	-0.0874857	0.0430173	0.18919	0.239091	0.210005	0.140734	0.559092	-0.00361377	0.711929	0.138104	0.0799928	0.424739	-0.0198517	0.186949	0.319574	0.241248	0.164258	0.206118	0.0515536	0.590184	0.516085	-0.00445571	0.277334	0.210075	0.101799	0.753407	0.158582	0.546712
LO_All	SCC	TransformerCPI	0.0908956	0.24366	0.252735	0.226591	0.36831	0.00654245	0.575625	0.229359	0.140284	0.195588	0.222659	0.313936	-0.0106985	0.0687851	-0.150203	0.205983	0.262279	0.0256237	0.208044	0.0654199	0.0115705	0.212621	0.133058	0.430467	0.121491	0.297296	-0.00634992	0.711519	0.148244	0.043197	0.388406	0.165096	0.41804	0.299464	0.29155	0.0429028	0.359133	0.0813397	0.629492	0.320967	0.0346189	0.189514	0.174941	0.095445	0.561091	0.160338	0.436943
LO_All	SCC	MolTrans	0.278042	0.179715	0.198137	0.150945	0.420799	-0.0176693	0.808966	0.121289	0.0157876	0.616169	0.261528	0.0440429	0.12685	0.0863269	0.0448462	0.000187077	0.196343	0.0392978	0.0467916	-0.0166807	-0.0102095	0.0754744	0.177752	0.408922	0.0386716	0.551486	0.0205299	0.798686	0.0459705	0.103592	0.244578	0.00755763	0.363876	0.532505	0.267508	0.186787	0.461067	0.0530598	0.175024	0.587725	0.264471	0.162894	0.458846	-0.0237455	0.84496	0.386997	0.609287
LO_All	SCC	GraphDTA	0.522659	0.24864	0.259071	0.501543	0.334983	0.0340796	0.756316	-0.0289058	0.171808	0.313098	0.246714	0.420785	0.213782	0.146697	0.0647638	0.00509456	0.290036	0.0283125	0.411867	-0.03846	0.0356064	0.192062	0.382301	0.719556	0.27174	0.360997	0.102402	0.722708	0.0875676	0.120425	0.558837	-0.03641	0.278622	0.0976704	0.319805	0.192906	0.0286194	0.00612559	0.489232	0.152407	0.211148	0.272561	0.193941	0.130312	0.708533	0.217928	0.633732
[truncated: 53 more columns]

## Sheet: Figure 5
Task type	Score	Method	Strategy	1	2	3	4	5	6	7	8	9	10	11	12	13	14	15	16	17	18	19	20	21	22	23	24	25	26	27	28	29	30	31	32	33	34	35	36	37	38	39	40	41	42	43	44	45	46
VS_All	EF@1%	DeepCPI	Pre-training	0	13.6842	0	0	60	10	0	16.6667	20	1.85185	20	0	0	5	0	0	20	40	10	0	60	10	10	0	0	0	0	20	0	0	1.42857	0	0	0	10	30	5	20	0.869565	0.504202	0	0	0	13.3333	0	1.35458
VS_All	EF@1%	DeepDTA	Pre-training	0	11.5789	5.71429	0	40	20	0	13.3333	10	2.22222	0	0	0	0	0	0	0	60	0	0	60	20	0	0	30	0	0	30	10	0	0	0	0	0	0	40	10	0	6.95652	0.672269	20	0	0	6.66667	0	1.43426
VS_All	EF@1%	DeepConvDTI	Pre-training	0	8.42105	2.85714	0	20	0	0	16.6667	0	2.96296	20	10	0	0	0	0	20	40	30	0	66.6667	0	20	0	50	0	0	0	0	0	0	0	0	0	0	30	10	0	6.08696	1.0084	0	0	0	0	0	1.4077
VS_All	EF@1%	RF	QSAR	80	4.21053	2.85714	0	0	40	0	6.66667	0	0.987654	0	0	30	0	0	50	0	0	0	0	0	0	0	0	0	0	80	0	0	0	7.14286	0	0	0	10	0	10	0	0	1.68067	40	0	0	0	0	1.16866
VS_All	EF@1%	GBT	QSAR	100	5.26316	0	0	0	50	0	13.3333	0	1.11111	0	0	0	0	0	50	0	0	0	0	13.3333	0	0	0	0	0	80	0	0	0	0	0	0	0	30	50	0	0	0	1.68067	20	0	0	0	0	1.06242
VS_All	EF@1%	SVM	QSAR	0	0	0	0	0	50	0	0	0	3.08642	0	0	50	0	0	0	0	0	50	0	0	0	0	0	0	0	0	100	0	0	7.14286	0	0	0	0	0	12.5	0	4.34783	0.840336	0	0	0	0	0	1.19522
VS_All	EF@1%	DNN	QSAR	100	3.15789	0	0	0	50	0	0	0	2.09877	0	0	50	0	0	50	0	0	0	0	6.66667	0	0	0	0	0	100	0	0	0	10	0	0	0	20	50	0	0	3.47826	0	100	0	0	0	20	0.929615
VS_All	EF@1%	DeepCPI	Pre-training and fine-tuning	0	8.42105	0	0	60	40	0	10	0	1.48148	20	0	0	20	0	20	30	40	20	0	66.6667	0	20	20	10	0	60	10	0	0	5.71429	0	0	0	0	10	7.5	20	7.82609	0.672269	60	0	0	13.3333	0	1.32802
VS_All	EF@1%	DeepDTA	Pre-training and fine-tuning	0	11.5789	11.4286	0	20	10	0	16.6667	10	1.85185	0	0	20	15	0	10	20	40	20	0	53.3333	20	0	20	40	10	100	50	20	0	1.42857	0	0	0	0	30	10	0	6.95652	0.840336	80	0	0	13.3333	0	1.80611
VS_All	EF@1%	DeepConvDTI	Pre-training and fine-tuning	0	13.6842	11.4286	0	40	10	0	13.3333	0	3.7037	20	10	10	15	0	0	10	0	30	0	66.6667	0	20	20	50	0	80	20	0	0	2.85714	0	0	0	0	20	12.5	0	6.95652	0.504202	40	0	0	0	0	1.32802
VS_All	EF@1%	DeepCPI-c	Meta-learning	0	18.9474	0	0	60	30	0	16.6667	10	1.85185	20	0	10	35	0	0	30	0	10	0	46.6667	0	0	20	40	0	20	40	20	0	0	5	0	20	0	30	0	0	2.6087	1.0084	80	10	0	6.66667	0	1.5405
VS_All	EF@1%	MTDNN	Meta-learning	0	8.42105	25.7143	0	20	50	0	13.3333	30	3.82716	0	0	0	60	0	0	40	0	10	0	60	0	0	0	10	0	40	10	10	0	4.28571	0	0	0	20	60	0	0	13.0435	2.01681	40	0	0	6.66667	0	1.67331
VS_All	EF@1%	DeepConvDTI-c	Meta-learning	0	15.7895	14.2857	0	60	30	20	13.3333	50	3.33333	20	0	0	65	0	10	50	0	10	10	60	0	0	60	40	0	60	30	10	0	1.42857	0	0	0	20	30	0	0	1.73913	0.840336	60	0	0	20	0	1.56707
VS_All	EF@1%	MTDNN	Multi-task learning	0	9.47368	0	0	40	60	0	0	0	2.96296	0	0	0	0	0	0	20	0	0	0	6.66667	0	0	0	0	0	20	0	30	0	1.42857	0	0	0	0	0	7.5	0	4.34783	0	0	0	0	0	0	1.35458
VS_All	EF@1%	DeepConvDTI-c	Multi-task learning	0	6.31579	17.1429	0	40	0	0	20	20	2.59259	0	0	30	50	10	0	0	40	40	10	53.3333	20	40	40	50	10	60	50	0	0	4.28571	0	0	20	0	40	2.5	0	18.2609	0.840336	80	0	0	0	0	1.16866
VS_All	EF@1%	DeepCPI	Re-training	0	18.9474	5.71429	0	60	40	0	16.6667	0	1.48148	0	0	0	75	10	0	20	20	10	0	66.6667	10	30	20	50	10	20	30	0	0	4.28571	0	0	40	0	40	2.5	0	17.3913	1.68067	0	0	0	0	0	1.5405
VS_All	EF@1%	DeepDTA	Re-training	0	8.42105	5.71429	0	80	10	0	16.6667	10	2.09877	0	10	0	40	0	20	0	0	30	0	53.3333	0	10	20	60	10	0	50	20	0	1.42857	5	0	0	0	40	2.5	0	19.1304	2.35294	40	0	0	6.66667	0	1.1421
VS_All	EF@1%	DeepConvDTI	Re-training	20	15.7895	5.71429	0	80	0	0	16.6667	30	2.59259	0	0	10	55	0	10	0	0	20	0	60	0	60	40	50	0	40	30	20	0	4.28571	0	0	0	0	40	7.5	0	13.0435	0.840336	20	0	0	0	0	1.69987
VS_All	SR@1%	DeepCPI	Pre-training	29.1667	28.125	31.25	32.2917	28.125
VS_All	SR@1%	DeepDTA	Pre-training	34.375	33.3333	39.5833	38.5417	26.0417
VS_All	SR@1%	DeepConvDTI	Pre-training	32.2917	37.5	39.5833	31.25	34.375
VS_All	SR@1%	RF	QSAR	29.1667	26.0417	27.0833	27.0833	28.125
VS_All	SR@1%	GBT	QSAR	28.125	28.125	28.125	26.0417	29.1667
VS_All	SR@1%	SVM	QSAR	27.0833	27.0833	27.0833	27.0833	27.0833
VS_All	SR@1%	DNN	QSAR	28.125	27.0833	27.0833	27.0833	25
VS_All	SR@1%	DeepCPI	Pre-training and fine-tuning	33.3333	31.25	34.375	32.2917	34.375
VS_All	SR@1%	DeepDTA	Pre-training and fine-tuning	41.6667	42.7083	47.9167	43.75	31.25
VS_All	SR@1%	DeepConvDTI	Pre-training and fine-tuning	35.4167	42.7083	36.4583	34.375	34.375
VS_All	SR@1%	DeepCPI-c	Meta-learning	37.5	31.25	38.5417	39.5833	35.4167
VS_All	SR@1%	MTDNN	Meta-learning	38.5417	41.6667	39.5833	41.6667	40.625
VS_All	SR@1%	DeepConvDTI-c	Meta-learning	43.75	46.875	42.7083	50	38.5417
VS_All	SR@1%	MTDNN	Multi-task learning	31.25	19.7917	18.75	30.2083	25
VS_All	SR@1%	DeepConvDTI-c	Multi-task learning	47.9167	45.8333	40.625	42.7083	45.8333
VS_All	SR@1%	DeepCPI	Re-training	41.6667	35.4167	41.6667	40.625	43.75
VS_All	SR@1%	DeepDTA	Re-training	37.5	36.4583	39.5833	38.5417	44.7917
VS_All	SR@1%	DeepConvDTI	Re-training	39.5833	42.7083	43.75	44.7917	45.8333
LO_All	PCC	DeepCPI	Pre-training	0.148637	0.129833	0.377043	0.206251	0.55856	0.105744	0.813917	0.423035	0.107	0.380171	0.324991	0.355828	0.305745	-0.0181382	-0.0312191	0.00360685	0.333477	0.0812472	0.201522	-0.0542359	-0.02435	0.334286	0.117298	0.686275	0.224034	0.516043	0.141288	0.799774	0.0511086	0.263501	0.484896	0.0926441	0.403251	0.545937	0.396867	0.0343902	0.509249	0.0817395	0.185341	0.366254	-0.149044	0.269337	0.343768	0.206088	0.836997	0.456548
LO_All	PCC	DeepDTA	Pre-training	0.468728	0.30481	0.452142	0.361321	0.720273	0.055894	0.81749	0.414263	0.18074	0.865245	0.401044	0.234913	0.0395875	0.288863	0.123329	0.117109	0.213329	0.28016	0.107564	-0.034852	0.139085	0.0129885	0.24214	0.643595	0.31553	0.53352	0.106657	0.793352	0.190804	0.295797	0.365018	0.0624662	0.49119	0.660684	0.498267	0.265182	0.545704	0.03044	0.251468	0.532693	0.120616	0.283328	0.484632	-0.00682383	0.872325	0.399581
LO_All	PCC	DeepConvDTI	Pre-training	0.423178	0.225946	0.380073	0.157899	0.678614	0.122156	0.848801	0.536907	0.269381	0.913776	0.551567	0.299841	0.15482	0.400484	0.00202423	0.00305148	0.367784	0.171509	0.34484	-0.0115383	0.06467	0.391857	0.246153	0.502489	0.420052	0.743961	0.0935406	0.86037	0.14976	0.229426	0.531577	0.0514315	0.627937	0.459163	0.299264	-0.0228276	0.518648	0.0219713	0.462097	0.663825	0.11799	0.331139	0.404106	0.117738	0.903165	0.525142
LO_All	PCC	RF	QSAR	0.608215	0.415897	0.835417	0.86764	0.472483	0.30849	0.775966	0.710149	0.396835	0.829529	0.591393	0.673552	0.604064	0.44691	0.502546	0.226133	0.619494	0.660445	0.498709	0.264988	0.374764	0.646676	0.514457	0.839427	0.499653	0.745807	0.320773	0.911693	0.428468	0.511167	0.656283	0.438515	0.496894	0.287317	0.747477	0.751883	0.461156	0.384577	0.842557	0.414331	0.594919	0.485592	0.565458	0.359093	0.640233	0.435793
LO_All	PCC	GBT	QSAR	0.640898	0.352378	0.861647	0.860408	0.527268	0.293367	0.812475	0.702172	0.439933	0.878923	0.59155	0.653264	0.586547	0.383781	0.426443	0.211215	0.602159	0.64412	0.492122	0.252814	0.38216	0.584003	0.505056	0.852648	0.521832	0.720614	0.252701	0.890091	0.420696	0.536954	0.62049	0.4129	0.441253	0.260216	0.725338	0.79222	0.607433	0.42026	0.84912	0.428206	0.575081	0.437847	0.594781	0.435559	0.649642	0.422757
LO_All	PCC	SVM	QSAR	0.649376	0.542344	0.886358	0.861998	0.456843	0.33694	0.871128	0.647637	0.498293	0.364112	0.625816	0.704235	0.601614	0.432314	0.472345	0.330844	0.350765	0.599119	0.546783	0.354306	0.382947	0.605065	0.508215	0.853412	0.547959	0.74783	0.349269	0.916988	0.491285	0.570199	0.66974	0.346444	0.560136	0.353957	0.682597	0.776377	0.479661	0.488921	0.839154	0.461533	0.54733	0.487773	0.520531	0.408149	0.681864	0.438153
LO_All	PCC	DNN	QSAR	0.585081	0.378069	0.756003	0.848113	0.605309	0.344113	0.837625	0.542555	0.477795	0.463222	0.572677	0.64803	0.5043	0.403825	0.441358	0.325773	0.545194	0.616296	0.564282	0.246202	0.492121	0.629388	0.55093	0.883241	0.560925	0.760444	0.294448	0.772172	0.413302	0.574489	0.672575	0.424094	0.563036	0.367392	0.661824	0.771071	0.704514	0.540164	0.790316	0.544502	0.518604	0.372634	0.621731	0.497374	0.723245	0.476631
LO_All	PCC	DeepCPI	Pre-training and fine-tuning	0.432621	0.162866	0.346464	0.40851	0.562405	0.18261	0.767141	0.263372	0.37568	0.221927	0.31567	0.470944	0.0210754	0.185713	-0.00822174	0.116403	0.345705	0.116454	0.285191	0.117059	0.0752402	0.335026	0.4973	0.635688	0.337631	0.509769	0.147826	0.728494	0.188757	0.228102	0.445312	0.118854	0.41975	0.550236	0.435303	0.217031	0.435211	0.266901	0.342238	0.461293	0.221346	0.226482	0.334074	0.205588	0.811797	0.502366
LO_All	PCC	DeepDTA	Pre-training and fine-tuning	0.622541	0.36818	0.648914	0.787462	0.769493	0.192559	0.876585	0.581994	0.401606	0.909013	0.547665	0.505983	0.478849	0.281854	0.270325	0.217584	0.36305	0.516586	0.344318	0.224274	0.186046	0.393266	0.566935	0.823526	0.52478	0.778106	0.184515	0.858895	0.298961	0.511878	0.493791	0.147734	0.549812	0.687544	0.570473	0.684004	0.723476	0.339757	0.778989	0.661552	0.326167	0.361695	0.62458	0.190333	0.897203	0.540788
LO_All	PCC	DeepConvDTI	Pre-training and fine-tuning	0.423032	0.207276	0.437146	0.415159	0.65192	0.126887	0.850565	0.519745	0.407246	0.905284	0.554785	0.369686	0.155326	0.253671	0.0407305	0.0428437	0.430516	0.237067	0.364072	0.0832889	0.176336	0.361153	0.334342	0.669606	0.434687	0.718623	0.0990375	0.834919	0.202501	0.345119	0.499866	0.167275	0.569076	0.490242	0.397429	0.529567	0.546425	0.34421	0.473925	0.663744	0.161664	0.291331	0.455333	0.219371	0.88047	0.538748
LO_All	PCC	DeepCPI-c	Meta-learning	0.439337	0.33486	0.494091	0.715001	0.594619	0.167644	0.799541	0.304039	0.483078	0.202151	0.540522	0.51818	0.461828	0.486939	0.308343	0.192091	0.568885	0.136214	0.511148	0.217382	0.0354159	0.507545	0.500575	0.706584	0.390297	0.630402	0.190586	0.771193	0.376444	0.47053	0.494255	0.264267	0.455497	0.418992	0.604363	0.53337	0.495446	0.353144	0.319201	0.417175	0.384854	0.290019	0.429366	0.388522	0.756967	0.52735
LO_All	PCC	MTDNN	Meta-learning	0.488394	0.377747	0.71703	0.796208	0.599521	0.250444	0.889182	0.371972	0.408016	0.744136	0.555338	0.542559	0.408452	0.24301	0.324489	0.123405	0.404829	0.383281	0.455788	0.20465	0.285398	0.388881	0.390663	0.779884	0.419502	0.722303	0.189617	0.863451	0.267381	0.434998	0.463716	0.0942774	0.539443	0.478673	0.445398	0.678948	0.61293	0.158261	0.664637	0.669659	0.450746	0.386563	0.420606	0.185233	0.829922	0.522869
LO_All	PCC	DeepConvDTI-c	Meta-learning	0.62772	0.362444	0.763412	0.807232	0.654184	0.26827	0.922156	0.582943	0.439828	0.906541	0.620645	0.585476	0.473459	0.541646	0.409282	0.199037	0.474548	0.459905	0.448677	0.29613	0.325522	0.526947	0.507666	0.81268	0.530686	0.746136	0.328595	0.906147	0.347247	0.555904	0.538965	0.335232	0.633571	0.623254	0.600693	0.700131	0.773587	0.416146	0.80401	0.795323	0.484356	0.342397	0.581872	0.357923	0.919247	0.55593
LO_All	PCC	MTDNN	Multi-task learning	0.524718	0.305643	0.672894	0.813903	0.600395	0.220306	0.913884	0.514504	0.360842	0.878562	0.636755	0.494417	0.45032	0.418835	0.142387	0.183339	0.460103	0.256291	0.550619	0.242869	0.25721	0.535572	0.52409	0.825162	0.472831	0.762578	0.326861	0.879581	0.323675	0.560724	0.59877	0.129357	0.643214	0.647269	0.505292	0.794795	0.67397	0.421057	0.819215	0.785848	0.158689	0.48323	0.501463	0.239193	0.888992	0.383103
LO_All	PCC	DeepConvDTI-c	Multi-task learning	0.678934	0.430122	0.779285	0.857053	0.721586	0.301985	0.920703	0.641054	0.361532	0.959002	0.625016	0.667285	0.529714	0.671231	0.534232	0.246321	0.462106	0.504311	0.551337	0.344857	0.356462	0.519352	0.399927	0.841972	0.568079	0.813475	0.408525	0.921558	0.473511	0.528453	0.616609	0.406597	0.57136	0.761054	0.671072	0.734686	0.797406	0.491816	0.873535	0.871043	0.444583	0.485885	0.669483	0.465971	0.910985	0.513322
LO_All	PCC	DeepCPI	Re-training	0.557375	0.267161	0.463479	0.678122	0.640094	0.105872	0.877133	0.499742	0.301739	0.410858	0.431755	0.484069	0.347027	0.406438	0.365824	0.00635193	0.368909	0.32819	0.399295	0.166396	0.173016	0.418972	0.452003	0.800896	0.496463	0.734613	0.267404	0.878613	0.22749	0.465439	0.631847	0.356736	0.550217	0.693746	0.596637	0.409498	0.617773	0.42682	0.780372	0.592782	0.0981181	0.318974	0.523183	0.253513	0.882795	0.461716
LO_All	PCC	DeepDTA	Re-training	0.643431	0.298843	0.552305	0.78446	0.744232	0.190231	0.919038	0.413271	0.300404	0.945716	0.422546	0.571012	0.39361	0.472452	0.246367	0.234337	0.352791	0.440452	0.373892	0.148383	-0.0588392	0.457119	0.459969	0.760706	0.47082	0.651547	0.215755	0.887609	0.329531	0.358448	0.485247	0.241805	0.610537	0.752161	0.529872	0.662972	0.760289	0.322733	0.825393	0.785257	0.318052	0.351017	0.645266	0.278037	0.897911	0.497896
LO_All	PCC	DeepConvDTI	Re-training	0.583095	0.355196	0.580965	0.653934	0.660449	0.248854	0.924406	0.539497	0.315281	0.865868	0.550404	0.557514	0.324035	0.435531	0.414976	0.162579	0.487287	0.366865	0.551475	0.275611	0.3288	0.405042	0.444208	0.740399	0.507518	0.814208	0.334516	0.900497	0.370111	0.458485	0.60116	0.30645	0.662082	0.750692	0.513733	0.713956	0.775217	0.411312	0.83304	0.793736	-0.0232066	0.423039	0.621941	0.390635	0.901914	0.482219
LO_All	SCC	DeepCPI	Pre-training	0.108551	0.21735	0.311883	0.205727	0.515369	0.0928415	0.822522	0.330559	0.113023	0.434632	0.30643	0.373617	0.273712	0.0297936	-0.0106635	-0.00640656	0.199543	0.129027	0.180732	-0.0486491	-0.0398205	0.273236	0.107127	0.629154	0.182376	0.551974	0.120695	0.851221	0.0433555	0.274684	0.46841	0.0914727	0.399279	0.544891	0.430131	0.06681	0.527277	0.105812	0.205401	0.356691	-0.101082	0.246755	0.337554	0.216157	0.873912	0.416061
LO_All	SCC	DeepDTA	Pre-training	0.424425	0.375552	0.460016	0.34722	0.684787	0.0439593	0.835556	0.370373	0.1904	0.746115	0.387906	0.239192	0.0773052	0.302315	0.135782	0.126379	0.14037	0.280107	0.0948599	-0.0524274	0.144018	-0.0104555	0.218083	0.603014	0.269053	0.493775	0.0996995	0.838758	0.194953	0.290419	0.340082	0.0381653	0.495494	0.682685	0.495842	0.295457	0.549846	0.0541937	0.270231	0.53163	0.148663	0.254343	0.447901	0.011177	0.857306	0.374653
LO_All	SCC	DeepConvDTI	Pre-training	0.383489	0.269068	0.36575	0.14704	0.616199	0.0997878	0.865278	0.47023	0.257384	0.77881	0.530019	0.314436	0.145179	0.412994	-0.00725631	-0.0360615	0.264124	0.125293	0.305677	-0.0458308	0.0649068	0.306276	0.190915	0.458838	0.34103	0.771249	0.0738923	0.902569	0.158952	0.185191	0.513738	0.0248141	0.659294	0.451203	0.285196	-0.0220368	0.523468	0.0164797	0.473438	0.640518	0.120782	0.305349	0.405153	0.099051	0.895274	0.494343
LO_All	SCC	RF	QSAR	0.548134	0.425164	0.754048	0.800914	0.454335	0.29017	0.791681	0.652533	0.361327	0.623358	0.54058	0.653033	0.544875	0.445288	0.477393	0.230007	0.589205	0.54336	0.542222	0.259572	0.376799	0.658313	0.498615	0.816113	0.476643	0.789657	0.314889	0.914701	0.427753	0.55962	0.67606	0.395171	0.430616	0.224307	0.661404	0.753361	0.445242	0.379211	0.790486	0.425787	0.637188	0.432739	0.548644	0.333396	0.663859	0.491139
LO_All	SCC	GBT	QSAR	0.553478	0.414499	0.770429	0.797666	0.515599	0.281367	0.826109	0.642653	0.416787	0.644586	0.575862	0.651234	0.532858	0.372594	0.393989	0.264049	0.542688	0.548939	0.520913	0.281808	0.374968	0.630284	0.462175	0.842943	0.501284	0.782315	0.249996	0.887564	0.425641	0.556951	0.624912	0.377725	0.393981	0.225987	0.599495	0.789973	0.60157	0.475789	0.798971	0.453543	0.620273	0.409983	0.573418	0.437347	0.672616	0.497587
LO_All	SCC	SVM	QSAR	0.57185	0.548342	0.835721	0.817191	0.467175	0.290696	0.874794	0.610487	0.474779	0.481805	0.585298	0.660018	0.572523	0.431923	0.438029	0.364397	0.303758	0.513042	0.582688	0.333773	0.39804	0.659449	0.508231	0.834861	0.563857	0.791084	0.344451	0.925033	0.471053	0.597405	0.674709	0.328271	0.543552	0.301493	0.641256	0.784438	0.503592	0.5184	0.78566	0.479146	0.591407	0.455703	0.510651	0.390112	0.735936	0.487147
LO_All	SCC	DNN	QSAR	0.481646	0.417505	0.61152	0.790512	0.579768	0.31407	0.852526	0.472883	0.52063	0.408612	0.557518	0.588907	0.506825	0.400782	0.421183	0.295061	0.496412	0.492722	0.562576	0.218632	0.50757	0.579068	0.530378	0.870645	0.515206	0.78914	0.266296	0.821424	0.394663	0.595262	0.689587	0.40936	0.549322	0.349468	0.62905	0.788507	0.690672	0.551305	0.771432	0.546251	0.579867	0.385212	0.600791	0.502427	0.73477	0.57427
LO_All	SCC	DeepCPI	Pre-training and fine-tuning	0.349711	0.209761	0.286774	0.396255	0.515729	0.161024	0.781815	0.275561	0.357851	0.302494	0.301295	0.426729	0.0279354	0.191519	0.021418	0.101617	0.241168	0.139946	0.285497	0.103329	0.0850473	0.291071	0.462385	0.578928	0.252088	0.530861	0.128784	0.787422	0.169916	0.250076	0.444163	0.122314	0.376071	0.553735	0.439678	0.227615	0.436525	0.279521	0.396732	0.469043	0.276479	0.21816	0.335819	0.21345	0.864102	0.466685
LO_All	SCC	DeepDTA	Pre-training and fine-tuning	0.541367	0.409536	0.623769	0.736251	0.765477	0.177501	0.887709	0.533855	0.378341	0.826067	0.516778	0.485145	0.456409	0.266622	0.264542	0.188296	0.280774	0.431671	0.351937	0.184694	0.202574	0.344878	0.566736	0.791736	0.502408	0.801237	0.178438	0.897671	0.300123	0.541318	0.47483	0.131545	0.539264	0.700154	0.588734	0.707865	0.731114	0.318022	0.746844	0.666451	0.378364	0.331425	0.605184	0.187319	0.879035	0.558364
LO_All	SCC	DeepConvDTI	Pre-training and fine-tuning	0.387426	0.23709	0.403915	0.384793	0.616376	0.103926	0.864043	0.463819	0.386844	0.778489	0.527318	0.342007	0.189219	0.275038	0.027021	0.0214384	0.35766	0.218034	0.333059	0.0633692	0.186474	0.318628	0.294061	0.612939	0.377578	0.749719	0.0807186	0.857517	0.189659	0.33565	0.488729	0.157265	0.57738	0.489345	0.399512	0.531677	0.552213	0.313397	0.471505	0.647952	0.183844	0.270135	0.456252	0.207058	0.882333	0.524056
LO_All	SCC	DeepCPI-c	Meta-learning	0.404383	0.432248	0.480771	0.659114	0.568827	0.145281	0.806069	0.361889	0.453601	0.292301	0.51561	0.463198	0.427958	0.483213	0.286893	0.17392	0.486644	0.142664	0.512746	0.191249	0.0213625	0.38301	0.448929	0.628641	0.317061	0.644257	0.181587	0.788154	0.371168	0.480343	0.501774	0.233489	0.417161	0.442744	0.634318	0.53928	0.498208	0.365231	0.341228	0.402783	0.436012	0.279909	0.417409	0.38641	0.773228	0.523745
LO_All	SCC	MTDNN	Meta-learning	0.449381	0.40408	0.63682	0.716279	0.5434	0.223173	0.90659	0.400395	0.392129	0.647821	0.5245	0.501112	0.425975	0.291776	0.316735	0.140881	0.344276	0.362032	0.484704	0.189793	0.289797	0.453918	0.371353	0.715082	0.415741	0.762296	0.189929	0.898171	0.262041	0.444492	0.470735	0.106589	0.521659	0.471423	0.447237	0.708431	0.630296	0.150958	0.665751	0.70484	0.500661	0.367245	0.402754	0.194087	0.855352	0.531018
LO_All	SCC	DeepConvDTI-c	Meta-learning	0.559673	0.350646	0.710749	0.74559	0.593109	0.234031	0.935808	0.490099	0.436309	0.768772	0.597766	0.542373	0.447367	0.531848	0.386014	0.171761	0.413651	0.39349	0.450695	0.273176	0.328753	0.546283	0.494281	0.75315	0.509088	0.78034	0.321814	0.925404	0.32958	0.570525	0.540086	0.329036	0.609941	0.630318	0.595362	0.691661	0.78088	0.395413	0.790003	0.800462	0.524712	0.323323	0.57003	0.34356	0.908785	0.596133
LO_All	SCC	MTDNN	Multi-task learning	0.498433	0.324771	0.571085	0.763481	0.498613	0.215201	0.919475	0.482737	0.327779	0.670025	0.601631	0.417535	0.364407	0.428693	0.211466	0.178965	0.446007	0.257227	0.554011	0.220146	0.268332	0.588985	0.499368	0.760145	0.42971	0.801213	0.306769	0.90665	0.305896	0.560426	0.582925	0.0787507	0.650018	0.632472	0.544959	0.802805	0.673667	0.453632	0.804491	0.808543	0.22132	0.462608	0.46683	0.2741	0.882299	0.392921
LO_All	SCC	DeepConvDTI-c	Multi-task learning	0.593053	0.455925	0.701896	0.802725	0.680357	0.275009	0.936538	0.59269	0.340783	0.906654	0.603312	0.600474	0.489708	0.664988	0.514956	0.269821	0.402758	0.38664	0.563692	0.329206	0.330119	0.549384	0.382794	0.816881	0.527998	0.834224	0.398876	0.936904	0.450955	0.537272	0.614187	0.387868	0.576027	0.775689	0.618795	0.756735	0.81503	0.460137	0.843387	0.883704	0.486351	0.455245	0.679941	0.453622	0.897613	0.577597
LO_All	SCC	DeepCPI	Re-training	0.526128	0.321541	0.35678	0.619381	0.584044	0.117771	0.899964	0.47784	0.284535	0.50532	0.413232	0.428448	0.344116	0.402689	0.403056	-0.0068395	0.345144	0.333158	0.425388	0.164898	0.156699	0.27286	0.439562	0.788163	0.445738	0.768181	0.283844	0.907352	0.219342	0.474164	0.63295	0.371225	0.550008	0.69464	0.561997	0.41455	0.629628	0.451195	0.800486	0.602309	0.179683	0.32089	0.506288	0.24198	0.886796	0.506682
LO_All	SCC	DeepDTA	Re-training	0.554111	0.344847	0.476526	0.730697	0.722882	0.16491	0.927818	0.401919	0.280993	0.846081	0.387945	0.523805	0.390204	0.477266	0.271357	0.235762	0.326375	0.369774	0.358816	0.126323	-0.0350174	0.41318	0.436208	0.715596	0.455087	0.660335	0.213156	0.913817	0.331564	0.400248	0.479934	0.209536	0.611391	0.776364	0.546493	0.69246	0.775851	0.33541	0.820582	0.788841	0.351592	0.314936	0.634867	0.276686	0.900666	0.542429
LO_All	SCC	DeepConvDTI	Re-training	0.518769	0.409276	0.513404	0.612217	0.63731	0.20829	0.931564	0.480318	0.304586	0.793777	0.5281	0.515922	0.303961	0.446654	0.408455	0.179073	0.437103	0.282706	0.524142	0.25274	0.324914	0.403571	0.433598	0.702754	0.471862	0.817795	0.327218	0.923942	0.361507	0.465856	0.593732	0.289406	0.671376	0.774194	0.477958	0.714442	0.793802	0.436199	0.825841	0.800532	0.00932585	0.397836	0.611043	0.387937	0.902004	0.538577
LO_All	SR@0.5	DeepCPI	Pre-training	17	16	17	18	15
LO_All	SR@0.5	DeepDTA	Pre-training	24	21	26	25	24
LO_All	SR@0.5	DeepConvDTI	Pre-training	30	26	29	27	31
LO_All	SR@0.5	RF	QSAR	60	59	55	59	58
LO_All	SR@0.5	GBT	QSAR	58	59	56	57	59
LO_All	SR@0.5	SVM	QSAR	65	65	65	65	65
LO_All	SR@0.5	DNN	QSAR	59	64	60	62	61
LO_All	SR@0.5	DeepCPI	Pre-training and fine-tuning	18	19	19	19	19
LO_All	SR@0.5	DeepDTA	Pre-training and fine-tuning	52	52	48	53	50
LO_All	SR@0.5	DeepConvDTI	Pre-training and fine-tuning	31	34	34	31	32
LO_All	SR@0.5	DeepCPI-c	Meta-learning	42	36	40	37	32
LO_All	SR@0.5	MTDNN	Meta-learning	29.2929	47	44	42	49
LO_All	SR@0.5	DeepConvDTI-c	Meta-learning	59	61	63	62	65
LO_All	SR@0.5	MTDNN	Multi-task learning	51	47	49	47	47
LO_All	SR@0.5	DeepConvDTI-c	Multi-task learning	64	65	66	69	63
LO_All	SR@0.5	DeepCPI	Re-training	43.4343	39	45	48	44
LO_All	SR@0.5	DeepDTA	Re-training	46	43	45	48	47
LO_All	SR@0.5	DeepConvDTI	Re-training	54	54	52	58	54
[truncated: 54 more columns]

## Sheet: Figure 6
Task type	Score	Subset	Strategy	1	2	3	4	5	6	7	8	9	10	11	12	13	14	15	16	17	18	19	20	21	22	23	24	25	26	27	28	29	30	31	32	33	34	35	36	37	38	39
VS_All	EF@1%		QSAR	0	0	0	0	0	0	0	0	0	0	0	0	100	0	0	12.5	4.34783	0	0	0	0	0	33.3333	0	0	0	20	0	50	0	0	0	0	0	0	0	0	40	0
VS_All	EF@1%		Pre- training	5.71429	0	40	0	10	0	0	0	60	0	0	30	30	0	40	10	6.95652	20	0	6.66667	0	0	0	0	4.54545	0	0	30	0	0	40	2.85714	0	0	80	33.3333	20	24	26.6667
VS_All	EF@1%	ID	Pre-training and fine-tuning	11.4286	0	0	0	0	0	15	10	60	10	0	40	30	0	20	12.5	14.7826	80	0	20	10	0	20	0	11.8182	0	4	10	0	0	13.3333	5.71429	0	20	40	33.3333	6.66667	40	13.3333
VS_All	EF@1%	OOD	Pre-training and fine-tuning	11.4286	0	0	0	0	0	20	0	13.3333	0	0	0	40	0	10	0	4.34783	80	0	0	0	0	13.3333	0	4.54545	20	0	0	10	0	0	0	0	0	0	6.66667	0	20	0
VS_All	EF@1%	ID	Meta-learning	17.1429	0	0	0	40	0	45	20	40	40	20	20	0	0	30	0	9.56522	20	0	13.3333	10	0	26.6667	20	6.36364	0	16	30	30	0	13.3333	14.2857	0	20	60	26.6667	26.6667	24	13.3333
VS_All	EF@1%	OOD	Meta-learning	2.85714	0	0	0	0	0	5	0	6.66667	0	0	10	0	0	0	5	2.6087	0	3.33333	6.66667	0	0	40	20	2.72727	0	4	0	30	0	0	0	0	0	0	13.3333	0	8	0
VS_All	EF@1%	ID	Multi-task learning	8.57143	0	0	0	20	0	25	10	53.3333	50	20	50	20	0	30	5	26.9565	20	0	0	0	0	26.6667	40	7.27273	0	16	50	20	0	20	5.71429	0	20	100	40	6.66667	32	26.6667
VS_All	EF@1%	OOD	Multi-task learning	0	0	0	0	0	0	15	0	40	0	0	60	10	0	10	7.5	0	0	0	0	0	0	26.6667	40	0.909091	0	8	30	40	0	26.6667	0	10	0	100	33.3333	13.3333	36	20
VS_All	SR@1%		QSAR	17.9487	17.9487	17.9487	17.9487	17.9487
VS_All	SR@1%		Pre- training	33.3333	28.2051	41.0256	41.0256	20.5128
VS_All	SR@1%	ID	Pre-training and fine-tuning	33.3333	41.0256	33.3333	38.4615	35.8974
VS_All	SR@1%	OOD	Pre-training and fine-tuning	10.2564	17.9487	20.5128	12.8205	23.0769
VS_All	SR@1%	ID	Meta-learning	51.2821	41.0256	25.641	38.4615	41.0256
VS_All	SR@1%	OOD	Meta-learning	15.3846	5.12821	12.8205	17.9487	15.3846
VS_All	SR@1%	ID	Multi-task learning	46.1538	43.5897	46.1538	35.8974	46.1538
VS_All	SR@1%	OOD	Multi-task learning	23.0769	33.3333	30.7692	33.3333	30.7692
LO_All	PCC		QSAR	0.649376	0.542344	0.886358	0.456843	0.871128	0.498293	0.364112	0.432314	0.350765	0.599119	0.74783	0.916988	0.353957	0.479661	0.839154	0.461533	0.520531	0.681864	0.438153	0.846189	0.528727	0.632123	0.308855	0.44174	0.744931	0.318576	0.402833	0.625705	0.369378	0.570295	0.527607	0.652072	0.567102	0.548456	0.575183	0.51561	0.508977
LO_All	PCC		Pre- training	0.468728	0.30481	0.452142	0.720273	0.81749	0.18074	0.865245	0.288863	0.213329	0.28016	0.53352	0.793352	0.660684	0.545704	0.251468	0.532693	0.484632	0.872325	0.399581	0.619274	0.171085	0.582641	0.505717	0.457905	0.527191	0.144224	0.239675	-0.182408	0.546916	0.655013	0.219499	0.342945	0.474334	0.0156013	0.149772	0.549367	0.29064
LO_All	PCC	ID	Pre-training and fine-tuning	0.662207	0.348561	0.784606	0.789204	0.909872	0.413331	0.84008	0.329603	0.504153	0.534365	0.793157	0.90408	0.696792	0.76863	0.832731	0.767006	0.689493	0.908192	0.648254	0.85293	0.403825	0.759348	0.56239	0.553279	0.747421	0.23995	0.530765	0.550121	0.64793	0.762802	0.439718	0.658269	0.704343	0.313655	0.577382	0.600842	0.422599
LO_All	PCC	OOD	Pre-training and fine-tuning	0.579243	0.282951	0.667468	0.470095	0.83488	0.419112	0.298093	0.0521968	0.326371	0.565139	0.657938	0.853543	0.165907	0.503024	0.834965	0.298483	0.497277	0.511674	0.430697	0.745781	0.471647	0.552824	0.27285	0.20951	0.45695	0.089039	0.318072	0.522124	0.317026	0.416757	0.393812	0.538141	0.57149	0.142565	0.470307	0.333873	0.303308
LO_All	PCC	ID	Meta-learning	0.729221	0.441614	0.668314	0.747352	0.931741	0.304791	0.967784	0.665149	0.313285	0.530067	0.830424	0.895511	0.818633	0.835405	0.828253	0.917126	0.650773	0.911349	0.451399	0.713399	0.228901	0.816256	0.325475	0.669193	0.64879	0.105738	0.472487	0.518719	0.754599	0.710426	0.185743	0.6408	0.757386	0.268982	0.586699	0.599394	0.484487
LO_All	PCC	OOD	Meta-learning	0.569373	0.33052	0.595865	0.398711	0.757715	0.257799	0.23462	0.148484	0.320861	0.483988	0.623154	0.804988	0.24072	0.244612	0.699198	0.396086	0.365143	0.579085	0.339372	0.763209	0.307476	0.543501	0.0014803	0.158953	0.480287	0.0832542	0.162737	0.544059	0.238749	0.306607	0.346688	0.519821	0.194389	0.401317	0.5659	0.312973	0.290437
LO_All	PCC	ID	Multi-task learning	0.706741	0.403518	0.798273	0.774462	0.920234	0.436534	0.956257	0.692129	0.499906	0.536118	0.813186	0.898746	0.791929	0.813604	0.866979	0.8647	0.665121	0.915741	0.46002	0.877198	0.470404	0.799474	0.44633	0.675629	0.65795	0.332628	0.545921	0.553521	0.637515	0.725595	0.51317	0.666887	0.705214	0.436386	0.558462	0.644734	0.53868
LO_All	PCC	OOD	Multi-task learning	0.559193	0.340148	0.773654	0.518149	0.884291	0.404551	0.366417	0.468477	0.548725	0.55977	0.744804	0.878493	0.447571	0.533582	0.802624	0.488429	0.551022	0.711219	0.408806	0.861699	0.511528	0.599382	0.305547	0.233055	0.661971	0.286412	0.308051	0.586574	0.130408	0.393213	0.490794	0.604282	0.469563	0.27865	0.464972	0.47286	0.433532
LO_All	SR@0.5		QSAR	62.1622	62.1622	62.1622	62.1622	62.1622
LO_All	SR@0.5		Pre- training	40.5405	43.2432	48.6486	45.9459	45.9459
LO_All	SR@0.5	ID	Pre-training and fine-tuning	78.3784	75.6757	72.973	70.2703	72.973
LO_All	SR@0.5	OOD	Pre-training and fine-tuning	45.9459	37.8378	43.2432	32.4324	37.8378
LO_All	SR@0.5	ID	Meta-learning	75.6757	67.5676	72.973	75.6757	70.2703
LO_All	SR@0.5	OOD	Meta-learning	27.027	32.4324	35.1351	29.7297	32.4324
LO_All	SR@0.5	ID	Multi-task learning	83.7838	83.7838	81.0811	83.7838	75.6757
LO_All	SR@0.5	OOD	Multi-task learning	48.6486	51.3514	54.0541	48.6486	45.9459

## Sheet: Figure S3
Task type	Score	Method	1	2	3	4	5	6	7	8	9	10	11	12	13	14	15	16	17	18	19	20	21	22	23	24	25	26	27	28	29	30	31	32	33	34	35	36	37	38	39	40	41	42	43	44	45	46	47
VS_Kinase	EF@1%	DeepConvDTI	14.2857	33.3333	5.71429	27.5	10	20	0	53.3333	80	0	44	10	15	0	4	0	0	20	6.66667	53.3333	0	0	30	10	0	0	0	20	80	10	0	13.3333	40	10	33.3333	20	1.37931	0	0	0	15	0	33.3333	0	0	30	45
VS_Kinase	EF@1%	DeepDTA	14.2857	33.3333	11.4286	22.5	0	25	20	60	60	0	20	0	25	0	0	0	0	10	0	33.3333	0	0	50	0	0	0	0	0	50	0	6.66667	20	20	0	33.3333	8	0.689655	0	0	0	0	0	33.3333	0	0	25	20
VS_Kinase	EF@1%	DeepCPI	14.2857	33.3333	5.71429	15	0	25	6.66667	40	60	0	12	0	25	0	0	0	0	10	0	46.6667	0	0	60	0	6.66667	0	0	0	20	0	0	33.3333	0	0	33.3333	20	2.06897	0	0	0	0	0	40	0	0	35	15
VS_Kinase	EF@1%	MONN	11.4286	26.6667	0	27.5	10	25	13.3333	40	50	0	20	0	20	0	4	0	0	10	26.6667	46.6667	0	0	70	0	0	0	0	10	30	10	20	33.3333	30	0	40	12	0.689655	6.66667	0	0	5	0	26.6667	0	0	30	10
VS_Kinase	EF@1%	Tsubaki	14.2857	20	0	20	0	25	20	40	70	10	8	0	10	0	0	13.3333	0	15	0	33.3333	0	0	50	0	0	10	0	10	40	0	6.66667	13.3333	30	0	20	0	0.689655	0	0	0	0	10	26.6667	0	0	25	0
VS_Kinase	EF@1%	TransformerCPI	14.2857	20	0	22.5	0	25	33.3333	60	70	30	20	0	20	0	0	6.66667	0	15	20	46.6667	0	6.66667	30	0	0	0	6.66667	10	60	10	6.66667	20	30	0	26.6667	8	0.689655	6.66667	0	10	0	0	13.3333	20	0	25	15
VS_Kinase	EF@1%	MolTrans	17.1429	33.3333	20	25	0	25	6.66667	40	50	10	0	0	20	0	0	13.3333	0	15	6.66667	33.3333	0	0	60	0	0	10	0	10	50	0	13.3333	20	20	0	26.6667	4	5.51724	0	0	0	0	10	33.3333	10	0	30	0
VS_Kinase	EF@1%	GraphDTA	14.2857	26.6667	2.85714	12.5	0	25	13.3333	46.6667	40	0	20	0	20	0	0	6.66667	0	0	0	20	0	6.66667	40	0	0	0	0	20	40	10	6.66667	20	20	0	26.6667	0	4.13793	0	0	0	10	20	26.6667	10	0	35	0
VS_Kinase	SR@1%	DeepConvDTI	36.2069	41.3793	48.2759	37.931	46.5517
VS_Kinase	SR@1%	DeepDTA	37.931	44.8276	34.4828	39.6552	39.6552
VS_Kinase	SR@1%	DeepCPI	36.2069	41.3793	36.2069	37.931	43.1034
VS_Kinase	SR@1%	MONN	43.1034	39.6552	37.931	44.8276	39.6552
VS_Kinase	SR@1%	Tsubaki	25.8621	34.4828	39.6552	25.8621	36.2069
VS_Kinase	SR@1%	TransformerCPI	34.4828	36.2069	44.8276	43.1034	44.8276
VS_Kinase	SR@1%	MolTrans	37.931	37.931	41.3793	43.1034	41.3793
VS_Kinase	SR@1%	GraphDTA	41.3793	39.6552	27.5862	44.8276	27.5862
VS_Kinase	EF@5%	DeepConvDTI	7.39394	5.53846	3.5	7.78378	2	5.41176	5.33333	5.53846	10.6667	7.33333	10.3636	2.85714	5	3.69231	7.82609	3.27273	3.42857	6.66667	4.72727	10.1333	1.33333	3.38462	3.6	11.5	5.53846	7.33333	5.33333	2	8.57143	6.85714	1.42857	5.84615	7.2	5.6	4	11.2	1.72222	5.45455	0.857143	2.85714	2	9.71429	5.86667	0.666667	0	4.84211	10.25
VS_Kinase	EF@5%	DeepDTA	5.33333	3.69231	3.125	7.13514	2	5.41176	6.66667	6.15385	8.66667	5.33333	6.72727	1.14286	6.75	3.38462	5.21739	4.36364	5.71429	6.44444	4.36364	9.06667	3.33333	4.30769	5.2	9.5	5.53846	2.66667	5.66667	1	5.71429	6.28571	1.71429	5.53846	6.4	5.2	3.42857	7.2	1.52778	4	0.571429	3.42857	2.75	5.14286	4	2	0.75	6.31579	7
VS_Kinase	EF@5%	DeepCPI	6.18182	4.30769	3.375	6.16216	2	4.70588	5.66667	4.61538	9.33333	4	3.09091	1.71429	6.25	3.38462	6.43478	3.63636	4	6.66667	5.81818	8.53333	3.33333	4.61538	5.2	7.5	6.15385	3.33333	5	1	4.57143	5.14286	2.57143	4.92308	5.2	3.6	3.71429	4	1.55556	3.27273	0.571429	4	0.75	5.71429	4.26667	2	1	5.47368	2.5
VS_Kinase	EF@5%	MONN	4.48485	5.53846	2.625	5.51351	4	5.88235	5.33333	7.07692	8	5.33333	5.81818	5.71429	6.25	3.07692	8.52174	4	3.42857	6.44444	6.54545	9.86667	0.666667	6.46154	6	7.5	4	8	5.66667	2.5	6.85714	6.85714	2	6.15385	6	5.6	4.57143	4.32	1.27778	5.45455	0.285714	4	2.75	5.14286	3.73333	0.666667	4.75	5.05263	3.75
VS_Kinase	EF@5%	Tsubaki	4.48485	3.38462	2.125	6.7027	1.5	4.94118	6.33333	5.53846	6	5.33333	3.81818	1.14286	5	1.84615	4.34783	2.54545	4.57143	4.66667	5.09091	7.46667	2	5.84615	4.8	5	4.92308	8	4	2	7.42857	6.85714	2	4.92308	4	2.4	1.71429	5.12	1.22222	5.45455	0	2.85714	0.75	4	3.73333	2	1.75	5.05263	2.5
VS_Kinase	EF@5%	TransformerCPI	6.06061	4	2	8	2	5.41176	6.66667	6.76923	8.66667	6	7.81818	2.85714	4.25	3.69231	6.26087	2.18182	6.28571	5.33333	6.54545	9.33333	2.66667	4.61538	2.8	10	3.07692	6	6.33333	1	6.28571	7.42857	2	4.61538	6	3.6	3.14286	7.52	1.38889	4	0	0.571429	0.75	4.57143	4.53333	3.33333	1.75	6.10526	3.75
VS_Kinase	EF@5%	MolTrans	3.51515	5.53846	5.5	7.24324	1	4.47059	6.33333	6.46154	8.66667	5.33333	3.09091	3.42857	6.5	2.46154	5.21739	4.72727	5.14286	6.88889	4.72727	9.33333	3.33333	4	4.8	7	3.38462	4	5.66667	2	6.85714	7.42857	2.85714	5.23077	6.8	4.8	2.85714	4.64	1.72222	4	2.28571	2.85714	1	5.71429	4	2	0.5	5.47368	1.75
VS_Kinase	EF@5%	GraphDTA	4.24242	3.38462	3.625	4.75676	3	3.52941	6	4.61538	6	6.66667	5.45455	4	6.25	2.15385	5.3913	4.36364	5.14286	4.22222	2.18182	6.4	1.33333	3.38462	2.8	7.5	4.61538	4	4.33333	1.5	4.57143	8	1.42857	4.92308	3.2	2.4	3.71429	5.76	1.63889	2.90909	0	2.28571	3.25	6.85714	5.06667	1.33333	2.5	5.26316	3.5
VS_Kinase	SR@5%	DeepConvDTI	89.6552	89.6552	98.2759	86.2069	91.3793
VS_Kinase	SR@5%	DeepDTA	89.6552	93.1034	91.3793	91.3793	91.3793
VS_Kinase	SR@5%	DeepCPI	89.6552	93.1034	86.2069	84.4828	96.5517
VS_Kinase	SR@5%	MONN	91.3793	93.1034	93.1034	94.8276	89.6552
VS_Kinase	SR@5%	Tsubaki	86.2069	91.3793	86.2069	75.8621	91.3793
VS_Kinase	SR@5%	TransformerCPI	89.6552	81.0345	81.0345	91.3793	91.3793
VS_Kinase	SR@5%	MolTrans	89.6552	96.5517	93.1034	87.931	91.3793
VS_Kinase	SR@5%	GraphDTA	86.2069	89.6552	87.931	91.3793	74.1379
LO_Kinase	PCC	DeepConvDTI	-0.143893	0.539189	0.428073	0.0369716	0.839665	0.497278	0.20093	0.476785	0.209039	0.080179	0.159703	0.735786	0.130231	0.575512	0.6868	0.853219	0.040782	0.268057	0.215739	0.0985035	0.652389	0.0533887	0.307365	0.670626	0.0767261	0.140278	0.679015	0.0772082	0.444513	0.556892	0.7384	0.0856954	0.226641	0.552792	0.624709	0.7009	0.648441	0.501889	0.134951	0.179346	0.417205	0.620967	0.417689	0.481075	0.0217918	0.785056	0.143099
LO_Kinase	PCC	DeepDTA	-0.140955	0.430994	0.396407	0.148007	0.809781	0.377731	0.0289665	0.431301	0.158439	0.170314	0.122229	0.668774	0.0700448	0.593541	0.427518	0.797152	0.092847	-0.00481238	0.129808	-0.00111989	0.62059	0.0447025	0.339982	0.759389	0.00615261	0.195581	0.597277	0.105779	0.489707	0.55427	0.787911	0.0102804	0.143799	0.439652	0.555704	0.701642	0.448253	0.262376	0.105608	0.23096	0.244264	0.559039	0.54772	0.446967	-0.0122544	0.663161	0.0375534
LO_Kinase	PCC	DeepCPI	-0.0215351	0.331476	0.237789	0.303448	0.789058	0.404715	0.123444	0.381999	0.060109	0.230573	0.16899	0.567177	0.220585	0.555004	0.597364	0.730654	0.067872	0.278676	-0.000301082	0.178755	0.596052	-0.0776671	0.310007	0.599539	0.0563713	0.307162	0.572584	0.0493437	0.386332	0.475884	0.728933	0.0725928	0.252469	0.44136	0.609068	0.719178	0.462614	0.395167	-0.156722	0.115666	0.371623	0.463553	0.384106	0.305169	-0.0347068	0.777549	0.0957271
LO_Kinase	PCC	MONN	-0.174182	0.247828	0.197137	0.18134	0.781755	0.368511	0.13152	0.296518	-0.00396415	0.077219	0.0962718	0.519849	0.104464	0.471743	0.447798	0.719269	-0.0247385	0.187143	0.0416983	0.131358	0.591006	0.213852	0.247939	0.527902	-0.0258777	0.421994	0.526135	-0.0147053	0.369309	0.486412	0.727704	0.0192839	0.00925546	0.375365	0.581062	0.641558	0.488566	0.459057	-0.0500028	0.232263	0.171464	0.29245	0.510241	0.293554	-0.0553295	0.724175	0.123895
LO_Kinase	PCC	Tsubaki	0.0187168	0.143575	0.316316	0.185341	0.802443	0.525981	0.240556	0.392147	0.0674484	0.111575	0.0350459	0.662336	0.223473	0.580556	0.45503	0.676383	-0.00373401	0.102364	0.151166	0.041327	0.535733	0.0873699	0.226853	0.639407	0.00258892	0.486587	0.441645	0.0674211	0.19536	0.509379	0.763771	0.0290744	0.290782	0.323218	0.523745	0.673555	0.483798	0.348662	0.260099	0.238259	0.305106	0.472981	0.418418	0.394747	-0.0507561	0.759974	0.151957
LO_Kinase	PCC	TransformerCPI	-0.134393	0.195321	0.275599	0.0619838	0.722464	0.452716	0.128013	0.329454	0.0908024	0.121711	0.0235894	0.698836	0.240457	0.492463	0.552087	0.532276	0.122761	0.0408131	0.15073	-0.0184466	0.454979	0.119657	0.153837	0.560911	-0.0431279	0.380735	0.393852	0.192554	0.306404	0.520775	0.724713	0.0818194	0.262964	0.331728	0.511076	0.692099	0.360114	0.294004	0.196243	0.205982	0.306427	0.372914	0.49252	0.321264	-0.122005	0.723798	0.0558115
LO_Kinase	PCC	MolTrans	-0.0909669	0.0898334	0.23972	0.208965	0.809862	0.409639	0.171253	0.314018	0.183392	0.22012	0.101749	0.641036	0.102592	0.460389	0.663957	0.717264	0.124195	0.100272	0.0577784	0.0284301	0.492384	-0.0484618	0.112581	0.418126	-0.0201888	0.396462	0.439658	0.136271	0.203676	0.351208	0.740542	0.0182109	0.0518064	0.393582	0.494674	0.695057	0.430626	0.203022	0.0410136	0.204122	0.0156959	0.412441	0.347776	0.339056	0.00969277	0.755763	0.120961
LO_Kinase	PCC	GraphDTA	-0.0721771	0.176761	0.289592	0.187928	0.639221	0.408682	0.229516	0.390595	0.223041	0.249481	0.0457439	0.651353	0.153099	0.474685	0.605584	0.270948	0.0598059	0.0653205	0.145329	0.0984426	0.46274	0.114617	0.173965	0.452897	0.0424557	0.345566	0.377409	0.093544	0.255919	0.393408	0.771583	0.00269018	-0.0363615	0.421927	0.453224	0.681319	0.162642	0.219065	0.107347	0.265641	0.0678642	0.37317	0.519501	0.228619	0.0480339	0.733925	0.0278059
LO_Kinase	SR@0.5	DeepConvDTI	35.1852	37.037	40.7407	38.8889	37.037
LO_Kinase	SR@0.5	DeepDTA	31.4815	31.4815	31.4815	25.9259	27.7778
LO_Kinase	SR@0.5	DeepCPI	27.7778	29.6296	22.2222	27.7778	31.4815
LO_Kinase	SR@0.5	MONN	27.7778	22.2222	29.6296	24.0741	20.3704
LO_Kinase	SR@0.5	Tsubaki	27.7778	27.7778	24.0741	24.0741	22.2222
LO_Kinase	SR@0.5	TransformerCPI	20.3704	16.6667	18.5185	18.5185	20.3704
LO_Kinase	SR@0.5	MolTrans	22.2222	24.0741	18.5185	25.9259	20.3704
LO_Kinase	SR@0.5	GraphDTA	16.6667	22.2222	16.6667	16.6667	18.5185
LO_Kinase	SCC	DeepConvDTI	-0.169879	0.480452	0.420223	0.0450768	0.763119	0.466249	0.190014	0.435703	0.202432	0.0945947	0.155432	0.739141	0.139887	0.595543	0.706324	0.742302	-0.0432352	0.250142	0.210137	0.0891918	0.499833	0.0517612	0.304605	0.670096	0.0880699	0.153779	0.723711	0.0737665	0.458906	0.522641	0.718388	0.0940428	0.239583	0.476604	0.598779	0.710354	0.646502	0.432587	0.126294	0.19346	0.406775	0.60269	0.472988	0.486419	-0.00865089	0.78379	0.123972
LO_Kinase	SCC	DeepDTA	-0.150668	0.380433	0.396793	0.167702	0.721756	0.375847	0.00830684	0.387502	0.13758	0.1616	0.119405	0.671096	0.102327	0.608002	0.43994	0.65799	0.0490889	-0.0279363	0.122987	-0.0272856	0.433335	0.030705	0.317513	0.777312	-0.0324168	0.194637	0.624534	0.0834491	0.468683	0.52059	0.748314	0.0216293	0.135954	0.391315	0.540947	0.707433	0.434354	0.230817	0.114106	0.249994	0.267539	0.554913	0.583039	0.467921	-0.0429313	0.679871	0.00453066
LO_Kinase	SCC	DeepCPI	-0.0466197	0.274439	0.232528	0.298932	0.710571	0.400183	0.117378	0.33263	0.0383814	0.227071	0.175562	0.568117	0.236773	0.571958	0.624279	0.653242	0.0268254	0.276128	0.0163476	0.184446	0.48807	-0.0835981	0.315909	0.59915	0.0353821	0.307148	0.580182	0.0429886	0.396008	0.44611	0.697027	0.0802368	0.254959	0.450345	0.594663	0.729357	0.448475	0.366006	-0.161385	0.133304	0.313433	0.441624	0.443665	0.333837	-0.0695943	0.788129	0.077159
LO_Kinase	SCC	MONN	-0.193331	0.206777	0.204282	0.17282	0.712837	0.356747	0.115428	0.242509	-0.00168562	0.0634309	0.0954141	0.524688	0.160105	0.486196	0.465811	0.650811	-0.0602043	0.16656	0.0243948	0.133732	0.491214	0.185617	0.245415	0.478981	-0.0426169	0.407814	0.535633	0.00161724	0.348938	0.446991	0.692095	0.0343016	0.0430116	0.377387	0.556631	0.638592	0.454083	0.395038	-0.0448573	0.224806	0.145447	0.287775	0.54513	0.31196	-0.0586437	0.727419	0.121122
LO_Kinase	SCC	Tsubaki	-5.02698e-05	0.146616	0.311804	0.209459	0.716196	0.497624	0.220007	0.367732	0.0503151	0.102741	0.0268473	0.660736	0.23362	0.585145	0.461248	0.581774	-0.0223507	0.123169	0.143156	0.0414366	0.460326	0.060432	0.243834	0.638218	-0.0100417	0.485382	0.42674	0.0577632	0.169832	0.502768	0.765596	0.0409218	0.287293	0.27948	0.518419	0.686551	0.471182	0.326678	0.247807	0.272032	0.278861	0.475526	0.451645	0.389339	-0.0478423	0.766489	0.157777
LO_Kinase	SCC	TransformerCPI	-0.155367	0.175682	0.2788	0.0597093	0.6185	0.423259	0.0848215	0.311808	0.0779957	0.120368	0.02674	0.707772	0.256311	0.487863	0.571337	0.443892	0.0854199	0.0326788	0.152691	-0.0339887	0.364888	0.087922	0.1415	0.584044	-0.0401564	0.377983	0.343223	0.198422	0.24416	0.479121	0.711863	0.0835105	0.233257	0.300638	0.505212	0.696209	0.345149	0.293749	0.181754	0.205343	0.27442	0.378856	0.560584	0.342128	-0.151829	0.726401	0.034919
LO_Kinase	SCC	MolTrans	-0.10916	0.038711	0.235311	0.228128	0.737904	0.369423	0.160805	0.287763	0.170466	0.216173	0.0968859	0.647524	0.130517	0.507529	0.680263	0.609955	0.115849	0.103245	0.0639562	0.00944339	0.392051	-0.0585828	0.102591	0.399319	-0.033123	0.3933	0.462364	0.163357	0.197372	0.339598	0.682466	0.0313769	0.0458273	0.35418	0.472002	0.699358	0.384421	0.169659	0.0403842	0.187348	0.0731834	0.431515	0.437719	0.38219	-0.0185734	0.760959	0.0913747
LO_Kinase	SCC	GraphDTA	-0.0821088	0.123134	0.27791	0.182003	0.583566	0.40237	0.228686	0.357449	0.210276	0.255721	0.0457858	0.660431	0.201413	0.483766	0.630653	0.200846	0.0517259	0.0620055	0.133724	0.0787237	0.36944	0.0730933	0.167227	0.445738	-0.00327203	0.33808	0.378485	0.115619	0.243615	0.390406	0.727338	0.00438894	-0.0636012	0.384638	0.443854	0.683796	0.163207	0.1767	0.106099	0.255156	0.0924852	0.385243	0.55846	0.245444	0.0174956	0.730138	0.0092413
VS_GPCR	EF@1%	DeepConvDTI	0	0	2.34568	0	30	0	0	2.8	0	0	70	0	0	20	5.71429	0	10	1.47651
VS_GPCR	EF@1%	DeepDTA	0	0	2.96296	0	30	0	0	3.2	0	6.66667	60	0	0	30	2.85714	0	10	1.47651
VS_GPCR	EF@1%	DeepCPI	0	0	3.08642	0	0	0	0	6.8	0	6.66667	40	0	0	10	0	0	0	1.61074
VS_GPCR	EF@1%	MONN	13.3333	0	2.22222	0	40	0	0	2.8	0	0	40	10	0	40	0	6.66667	0	1.61074
VS_GPCR	EF@1%	Tsubaki	0	10	0.987654	0	0	0	0	1.6	0	0	20	10	0	10	0	0	5	1.47651
VS_GPCR	EF@1%	TransformerCPI	0	0	1.85185	0	30	0	0	2	0	0	30	0	0	40	2.85714	0	0	2.55034
VS_GPCR	EF@1%	MolTrans	0	10	2.83951	0	0	0	0	2.4	0	6.66667	20	0	20	20	0	0	0	0.939597
VS_GPCR	EF@1%	GraphDTA	0	0	2.34568	0	20	0	0	6	0	20	0	0	0	20	0	6.66667	0	0.805369
VS_GPCR	SR@1%	DeepConvDTI	16.6667	33.3333	33.3333	22.2222	44.4444
VS_GPCR	SR@1%	DeepDTA	27.7778	44.4444	27.7778	33.3333	27.7778
VS_GPCR	SR@1%	DeepCPI	22.2222	27.7778	27.7778	16.6667	22.2222
VS_GPCR	SR@1%	MONN	33.3333	33.3333	38.8889	38.8889	22.2222
VS_GPCR	SR@1%	Tsubaki	16.6667	16.6667	27.7778	11.1111	22.2222
VS_GPCR	SR@1%	TransformerCPI	33.3333	22.2222	33.3333	11.1111	22.2222
VS_GPCR	SR@1%	MolTrans	11.1111	16.6667	16.6667	27.7778	38.8889
VS_GPCR	SR@1%	GraphDTA	33.3333	27.7778	27.7778	11.1111	22.2222
VS_GPCR	EF@5%	DeepConvDTI	0	5.71429	1.39109	2	8.66667	5.33333	0	1.58704	0.363636	2.76923	10.4	0.444444	0.8	6	2.58824	2.57143	0.6	1.25976
VS_GPCR	EF@5%	DeepDTA	0.666667	4	1.29703	0	6	4.66667	0	1.65182	1.09091	3.07692	7.6	0	0	6	0.588235	2.57143	0.6	1.52355
VS_GPCR	EF@5%	DeepCPI	0.666667	4.57143	1.4703	0	8	4	0	1.39271	1.09091	4	10	0.444444	2.8	6	2.11765	3.14286	0	0.985195
VS_GPCR	EF@5%	MONN	4	5.71429	1.29703	0.666667	10	5.33333	1.33333	1.61943	2.18182	1.84615	7.2	3.11111	0.4	11.3333	2.23529	3.14286	0.6	1.35666
VS_GPCR	EF@5%	Tsubaki	0	7.42857	1.13366	0.666667	5.33333	2	0.666667	1.03644	0.363636	0.307692	9.6	1.33333	0.8	4.66667	1.41176	1.14286	0.8	1.179
VS_GPCR	EF@5%	TransformerCPI	0.666667	5.71429	1.39604	0	5.33333	4.66667	0	1.34413	0.727273	2.46154	8	1.77778	0.4	5.33333	3.05882	1.14286	0.6	1.42665
VS_GPCR	EF@5%	MolTrans	0	5.14286	1.26238	1.33333	8	2.66667	2	1.05263	1.45455	2.15385	6.8	0	2	6.66667	1.41176	2.85714	0.2	1.23822
VS_GPCR	EF@5%	GraphDTA	0.333333	6.28571	1.47525	0.666667	8	1.33333	2	1.55466	1.45455	2.46154	4.4	1.33333	0.4	8.66667	1.29412	3.42857	0.4	0.94751
VS_GPCR	SR@5%	DeepConvDTI	77.7778	77.7778	66.6667	61.1111	66.6667
VS_GPCR	SR@5%	DeepDTA	55.5556	77.7778	66.6667	72.2222	44.4444
VS_GPCR	SR@5%	DeepCPI	66.6667	77.7778	66.6667	55.5556	66.6667
VS_GPCR	SR@5%	MONN	77.7778	88.8889	83.3333	83.3333	72.2222
VS_GPCR	SR@5%	Tsubaki	61.1111	61.1111	61.1111	61.1111	61.1111
VS_GPCR	SR@5%	TransformerCPI	66.6667	66.6667	66.6667	72.2222	61.1111
VS_GPCR	SR@5%	MolTrans	61.1111	77.7778	72.2222	72.2222	72.2222
VS_GPCR	SR@5%	GraphDTA	61.1111	83.3333	61.1111	61.1111	50
LO_GPCR	PCC	DeepConvDTI	0.364366	0.118767	0.0363478	0.353449	0.466879	0.115732	0.0213304	0.45772	0.470176	0.353509	0.0784015	0.558917	0.673019	0.256008	0.548803	0.109189	0.0218986	-0.0409872	0.558266	0.129821	0.130583	0.0502214	0.548938	0.522436	0.360993	0.555104	0.279124	0.464585	0.0314151	0.150379	0.218224	0.263438	0.0949439	0.0869516	0.257507	0.554053	0.600464	0.214945	0.601476	0.187562	0.61828	0.100446	-0.0381401
LO_GPCR	PCC	DeepDTA	0.276384	0.0439693	0.182258	0.246359	0.405427	0.155761	0.0829516	0.426578	0.292079	0.322128	0.333035	0.633073	0.638961	0.262304	0.35012	-0.0191125	0.103019	-0.0886248	0.51967	0.268165	0.215409	0.00521974	0.368936	0.357037	0.360677	0.563519	0.285478	0.426024	0.0445662	0.154165	0.230249	0.347463	0.0638079	0.0361087	0.13755	0.541902	0.472311	0.0568845	0.377526	0.179674	0.662639	0.112888	-0.0325632
LO_GPCR	PCC	DeepCPI	0.192606	0.0430908	0.0239982	0.340453	0.445809	0.123212	-0.00208911	0.27785	0.4327	0.293911	0.236407	0.590621	0.550993	0.112851	0.39354	-0.0662455	0.228017	0.216252	0.44814	0.205544	0.160524	0.105465	0.467652	0.475907	0.0441377	0.542058	0.40445	0.314422	0.00896544	0.170819	0.194911	0.147041	-0.00329475	0.0321121	0.25301	0.544757	0.500195	-0.0766085	0.527863	0.243898	0.487049	0.188237	0.408658
LO_GPCR	PCC	MONN	0.257396	-0.0147509	-0.0106226	0.217708	0.476271	0.169123	0.0564337	0.415906	0.407103	0.290516	0.251006	0.566452	0.496634	0.142435	0.397321	0.0505375	0.142348	0.248463	0.388798	0.142697	0.178088	0.202582	0.566	0.454763	0.0759527	0.46744	0.330188	0.294759	0.0823705	0.0867839	0.23663	0.151897	0.117098	0.0246845	0.149944	0.522444	0.391425	-0.112378	0.393204	0.192425	0.535207	0.200961	0.297915
LO_GPCR	PCC	Tsubaki	0.303655	0.0820452	0.14944	0.332729	0.368848	0.0913486	0.120349	0.381626	0.449186	0.313708	-0.00869959	0.526239	0.465798	0.120488	0.407945	0.0731137	0.195744	0.013951	0.409985	0.120506	0.116807	0.199587	0.478051	0.279451	0.436106	0.543959	0.413091	0.396897	0.0651479	0.115134	0.196815	0.0933853	-0.0280168	0.139366	0.0703021	0.470661	0.581333	0.0979273	0.404587	0.201901	0.580997	-0.0886979	0.116974
LO_GPCR	PCC	TransformerCPI	0.28479	0.0951202	0.166183	0.240096	0.345056	0.229186	0.0778418	0.328817	0.350275	0.290495	0.0188412	0.478237	0.397084	0.0899871	0.354252	0.0610971	0.0964939	0.105069	0.396569	0.144271	0.203466	0.129293	0.498663	0.353686	0.322199	0.451081	0.356067	0.359936	0.0731839	0.0444354	0.27262	0.217059	-0.0362008	0.157754	0.0672041	0.434663	0.455866	0.0489484	0.345139	0.0561503	0.591063	0.0462766	0.121265
LO_GPCR	PCC	MolTrans	0.368946	0.0010292	0.0164328	0.0710623	0.409896	0.230661	0.160548	0.363545	0.475682	0.329807	0.135307	0.475522	0.389202	0.129444	0.376714	0.0047034	0.0845661	0.168962	0.446598	0.300125	0.205742	0.197303	0.47046	0.263021	0.235911	0.49839	0.370403	0.386541	0.10422	0.0863504	0.101265	0.14338	-0.0121919	0.0714855	0.191639	0.314721	0.373555	0.258414	0.423283	0.309061	0.552415	0.148903	0.0353729
LO_GPCR	PCC	GraphDTA	0.362683	0.0315036	0.0687842	0.120754	0.402151	0.214851	0.12857	0.171024	0.441757	0.30124	0.203155	0.453721	0.474078	0.074607	0.410322	0.174591	0.114652	-0.0354389	0.493381	0.329846	0.300678	-0.0841824	0.46688	0.357909	0.263156	0.336783	0.297231	0.374793	0.132624	0.0657696	0.0646821	0.284141	0.0994978	-0.0182539	0.265013	0.333134	0.353227	-0.0308746	0.403693	0.328881	0.692787	0.23838	0.0223357
LO_GPCR	SR@0.5	DeepConvDTI	32.5581	23.2558	23.2558	20.9302	27.907
LO_GPCR	SR@0.5	DeepDTA	18.6047	13.9535	20.9302	18.6047	18.6047
LO_GPCR	SR@0.5	DeepCPI	18.6047	20.9302	16.2791	16.2791	18.6047
LO_GPCR	SR@0.5	MONN	16.2791	9.30233	13.9535	13.9535	16.2791
LO_GPCR	SR@0.5	Tsubaki	16.2791	13.9535	18.6047	11.6279	13.9535
LO_GPCR	SR@0.5	TransformerCPI	9.30233	6.97674	9.30233	9.30233	4.65116
LO_GPCR	SR@0.5	MolTrans	4.65116	6.97674	4.65116	6.97674	16.2791
LO_GPCR	SR@0.5	GraphDTA	6.97674	13.9535	6.97674	9.30233	9.30233
LO_GPCR	SCC	DeepConvDTI	0.350189	0.174131	0.040323	0.344212	0.464183	0.119452	-0.00304521	0.450031	0.464699	0.325166	0.0735237	0.539316	0.703705	0.247577	0.539001	0.10075	-0.0133616	-0.0484455	0.561359	0.109885	0.14535	0.0418608	0.510848	0.497671	0.303911	0.491695	0.273319	0.332906	0.0201987	0.145318	0.215204	0.247647	0.0863997	0.0831941	0.218263	0.555949	0.596916	0.258997	0.577021	0.220332	0.482183	0.113015	-0.0252303
LO_GPCR	SCC	DeepDTA	0.249051	0.0213953	0.171058	0.223806	0.403125	0.179198	0.0426693	0.416113	0.257854	0.289646	0.341445	0.631549	0.662679	0.259298	0.331175	-0.0341856	0.099845	-0.0633966	0.532002	0.229741	0.226941	0.0296319	0.363207	0.345929	0.317969	0.526323	0.268621	0.329669	0.0373778	0.162001	0.223866	0.312308	0.0685842	0.0368252	0.112644	0.467304	0.46047	0.0728778	0.33434	0.187208	0.56689	0.106889	-0.0353794
LO_GPCR	SCC	DeepCPI	0.202556	-0.0220332	0.0380055	0.368073	0.413429	0.102274	-0.0120148	0.293722	0.447404	0.268657	0.246739	0.5855	0.567921	0.126356	0.399023	-0.0310002	0.244208	0.180301	0.422435	0.185989	0.189165	0.112774	0.427883	0.483396	0.0454431	0.516963	0.42591	0.275797	-0.00244536	0.195083	0.200123	0.148346	0.0075464	0.0421509	0.244679	0.500828	0.483084	-0.0517167	0.490419	0.255088	0.401121	0.196555	0.418612
LO_GPCR	SCC	MONN	0.250999	-0.105524	0.00295413	0.217236	0.43798	0.161829	0.0251527	0.448824	0.394698	0.278192	0.269426	0.553966	0.503601	0.159411	0.396349	0.0807557	0.157709	0.217413	0.382258	0.124042	0.207197	0.206878	0.526139	0.46378	0.0639509	0.459146	0.348884	0.237131	0.0779287	0.108994	0.230854	0.139405	0.124	0.0259558	0.138863	0.482724	0.387232	-0.115835	0.368485	0.190764	0.423751	0.211821	0.302447
LO_GPCR	SCC	Tsubaki	0.298009	0.0977568	0.0484026	0.315514	0.353458	0.100572	0.0895418	0.379883	0.426675	0.304877	-0.0143087	0.537528	0.489848	0.134889	0.419483	0.0744711	0.193903	0.0167735	0.391509	0.118003	0.0956353	0.225359	0.404882	0.264389	0.386964	0.483367	0.399682	0.274699	0.0487533	0.139858	0.181554	0.0932301	-0.0336828	0.133228	0.082181	0.424166	0.589678	0.157002	0.409687	0.251059	0.505693	-0.0705378	0.160556
LO_GPCR	SCC	TransformerCPI	0.288018	0.116971	0.129085	0.239547	0.338349	0.242463	0.0361406	0.308078	0.352261	0.28125	0.018286	0.475013	0.395846	0.0911061	0.354372	0.0720647	0.0923433	0.107411	0.395751	0.138042	0.170488	0.153272	0.436348	0.297968	0.274527	0.369828	0.381024	0.27106	0.054873	0.0210421	0.267839	0.191976	-0.0497089	0.161632	0.0727827	0.336493	0.426105	0.0867761	0.369819	0.0877662	0.511209	0.0600642	0.159989
LO_GPCR	SCC	MolTrans	0.359778	-0.0503012	0.0100542	0.0519401	0.394741	0.19711	0.175771	0.379449	0.463467	0.303315	0.155553	0.471421	0.397823	0.14922	0.357945	0.0268702	0.092364	0.157429	0.454584	0.287641	0.193215	0.210726	0.44914	0.235136	0.183526	0.406192	0.347505	0.370085	0.090574	0.0935696	0.0912999	0.117257	-0.0246901	0.0632298	0.178682	0.243583	0.395893	0.317276	0.435229	0.341373	0.374479	0.15613	0.0707806
LO_GPCR	SCC	GraphDTA	0.336168	0.00737183	0.0723086	0.0994343	0.383183	0.192931	0.119746	0.156104	0.41378	0.282288	0.218076	0.451413	0.478021	0.0808673	0.390356	0.171463	0.131466	-0.0325366	0.500066	0.315976	0.271549	-0.0621299	0.44202	0.31166	0.311112	0.239804	0.257446	0.262924	0.13664	0.0723645	0.0620368	0.270891	0.109987	-0.0101992	0.238108	0.277627	0.316229	-0.0323155	0.39456	0.352058	0.581313	0.222491	0.0191748
[truncated: 11 more columns]

## Sheet: Figure S4
Task type	Score	Subset	1	2	3	4	5	6	7	8	9	10	11	12	13	14	15	16	17	18	19	20	21	22	23	24	25	26	27	28	29	30	31	32	33	34	35	36	37	38	39	40	41	42	43	44	45	46	47
VS_All	EF@1%	Random 20%	0	0	0	2.6087	4.93827	1.30146	16	1.37931	4	11.3043	0	33.3333	10	70	0.840336	50	20	11.4286	10	0	16	20	20	0	0	5	0	0	0	0.84507	0	0	2.07143	0	10	1.07383	1.33333	26.6667	30	0	3.15789	0	0	1.27226	0	0	1.24481
VS_All	EF@1%	Similar 20%	10	0	0	5.21739	3.95062	1.4077	48	0	20	2.6087	10	33.3333	0	40	0.504202	50	53.3333	14.2857	10	0	48	28	0	10	0	20	0	0	13.3333	1.26761	0	50	3.42857	0	0	3.08725	0	33.3333	0	0	15.7895	20	0	1.32316	0	5.71429	2.6556
VS_All	EF@1%	All	10	20	0	5.21739	2.96296	1.4077	40	0	4	4.34783	10	33.3333	0	50	1.34454	50	60	14.2857	30	4	52	16	0	0	0	25	0	20	0	1.90141	0	20	2.78571	6.66667	0	1.47651	0	40	0	0	8.42105	20	0	1.32316	0	5.71429	2.48963
VS_All	SR@1%	Random 20%	36	28	35	32	32
VS_All	SR@1%	Similar 20%	36	40	38	41	42
VS_All	SR@1%	All	39	42	43	36	37
VS_All	EF@5%	Random 20%	3.11111	3.11111	4	2.97345	1.62871	0.988048	3.63636	1.38028	3.2381	4.24779	1	4.26667	1.14286	5.5	1.1563	4	1.84615	4.36364	2.28571	0	4.17391	4.16	4.4	2	2.66667	3.75	0.363636	1.14286	0.666667	1.0113	4.66667	2	1.26948	0.333333	6.85714	1.40511	1.05556	1.33333	2	1.09091	1.61702	4.4	2.54545	1.16234	1.5	1.25714	1.18901
VS_All	EF@5%	Similar 20%	3.55556	0.888889	7.6	2.69027	1.55941	1.1506	6.54545	1.26761	8.19048	4.0354	3	10.1333	2.85714	9.5	1.2437	7	6.46154	7.0303	2.28571	2.08696	7.47826	4.96	3.2	4	4	7.75	2.54545	1.14286	1.33333	1.0791	9.33333	6.4	1.60686	1.66667	4	1.91117	1.05556	5.66667	0.666667	1.09091	2	5.6	2.54545	1.41476	0	4	1.68193
VS_All	EF@5%	All	4.44444	5.77778	3.6	3.57522	1.29703	1.02417	6.36364	1.23944	4.7619	3.25664	0.5	8.8	4	9.5	1.02185	7	6.15385	5.33333	2.28571	1.91304	6.43478	6.4	4	5.2	3.55556	6.75	1.45455	1.71429	0.666667	1.0565	10.6667	6.4	1.45818	1	4	1.52894	0.944444	5.66667	0	1.09091	1.70213	5.6	3.63636	1.14809	0	2.62857	1.05579
VS_All	SR@5%	Random 20%	80	81	79	83	81
VS_All	SR@5%	Similar 20%	82	87	82	82	84
VS_All	SR@5%	All	79	86	84	79	80
LO_All	PCC	Random 20%	0.207025	0.0192296	0.135099	0.139585	0.328439	0.470153	0.248538	0.318567	0.110146	0.514857	0.370908	0.311175	0.0334132	0.565229	0.186574	0.158547	0.0152918	0.383123	0.615887	0.264259	0.321402	0.33113	-0.213246	0.0303601	0.439845	-0.0517462	0.634109	0.421552	0.46983	0.487956	0.100911	0.0758125	0.389026	0.195879	0.18431	0.309525	0.295077	0.0849767	0.144319	-0.0592874	-0.110015	0.13613	0.0707189	0.0426533	0.483457	0.603136	0.672159
LO_All	PCC	Similar 20%	0.332974	-0.065506	0.200069	0.107407	0.475061	0.543564	0.285859	0.170168	0.17738	0.500705	0.530852	0.500043	-0.0347537	0.458116	0.317447	0.301692	0.0123205	0.497221	0.945961	0.404675	0.276131	0.405731	-0.147276	0.220337	0.507036	0.00734133	0.660381	0.679534	0.657097	0.69166	0.0671083	-0.037482	0.431247	0.276166	0.390076	0.299552	0.315172	0.311468	0.179839	0.119387	-0.156522	0.2322	0.133918	0.184878	0.661189	0.596101	0.612714
LO_All	PCC	All	0.176433	-0.0325507	0.251753	0.112985	0.554507	0.529679	0.263806	0.345497	0.112563	0.540765	0.469347	0.430546	0.0455304	0.60684	0.444089	0.142132	-0.0140724	0.594475	0.912518	0.347463	0.361394	0.39474	-0.250274	0.141331	0.525775	0.0356903	0.668774	0.505196	0.633906	0.673229	-0.00281479	-0.00691076	0.435048	0.318733	0.39429	0.156425	0.277797	0.261459	0.264572	-0.149705	-0.140964	0.374113	0.0666529	0.165259	0.407611	0.700884	0.56859
LO_All	SR@0.5	Random 20%	17	18	14	14	14
LO_All	SR@0.5	Similar 20%	25	26	29	30	28
LO_All	SR@0.5	All	28	24	25	26	30
LO_All	SCC	Random 20%	0.18606	0.0526635	0.11423	0.132458	0.298263	0.347961	0.26572	0.302247	0.101173	0.480814	0.346668	0.288614	0.0387927	0.558007	0.217916	0.16346	0.0263177	0.374216	0.381567	0.229569	0.376687	0.354498	-0.189969	0.0442563	0.427994	-0.0524227	0.649111	0.413216	0.460396	0.421371	0.0799561	0.066222	0.369459	0.187387	0.179809	0.304199	0.281873	0.0733074	0.112769	-0.0549915	-0.102943	0.131839	0.0707964	0.0704326	0.503055	0.612702	0.60199
LO_All	SCC	Similar 20%	0.298673	-0.0639491	0.18984	0.110274	0.486638	0.408383	0.307132	0.158422	0.164649	0.473158	0.511302	0.505581	-0.0498766	0.409234	0.341683	0.277062	0.00702385	0.494633	0.870489	0.358455	0.239444	0.418041	-0.147381	0.249535	0.474834	0.0312029	0.665412	0.694399	0.653786	0.628558	0.0606813	-0.0515812	0.397061	0.199817	0.392417	0.273409	0.273503	0.328301	0.171932	0.0986736	-0.160434	0.234471	0.118634	0.17273	0.679261	0.61032	0.482651
LO_All	SCC	All	0.152137	-0.0352821	0.215045	0.107081	0.520659	0.379591	0.291301	0.317477	0.11306	0.517466	0.453709	0.431095	0.0348011	0.599175	0.446906	0.143974	-0.0267988	0.590117	0.791486	0.312308	0.317983	0.393038	-0.237494	0.132245	0.508522	0.0244295	0.671096	0.517053	0.632907	0.602843	-0.0277049	-0.0300983	0.411338	0.270944	0.413096	0.080907	0.264524	0.231052	0.254314	-0.162108	-0.150624	0.372252	0.0695276	0.148538	0.424143	0.707763	0.530219
[truncated: 53 more columns]

## Sheet: Figure S5ab
Task type	Score	k-shot	Strategy	1	2	3	4	5	6	7	8	9	10	11	12	13	14	15	16	17	18	19	20	21	22	23	24	25	26	27	28	29	30	31	32	33	34	35	36	37	38	39	40	41	42	43	44	45	46
VS_All	EF@1%	10	QSAR	0	10.5263	0	0	0	50	0	0	0	3.08642	0	0	50	0	0	0	0	0	0	0	0	0	0	0	0	0	0	0	0	0	0	0	0	0	0	0	0	0	0	0.840336	0	0	0	0	0	1.85923
VS_All	EF@1%	20	QSAR	0	5.26316	0	0	0	50	0	0	0	2.46914	0	0	50	0	0	50	0	0	0	0	0	0	0	0	0	0	0	0	0	0	0	0	0	0	0	0	12.5	0	8.69565	0.840336	0	0	0	0	0	1.19522
VS_All	EF@1%	30	QSAR	0	0	0	0	0	50	0	0	0	0.617284	0	0	50	25	0	0	0	0	0	0	0	0	0	0	0	0	0	0	0	0	7.14286	0	0	0	0	0	12.5	0	4.34783	0.840336	0	0	0	0	0	0.398406
VS_All	EF@1%	40	QSAR	0	0	0	0	0	50	0	0	0	3.08642	0	0	50	0	0	0	0	0	50	0	0	0	0	0	0	0	0	100	0	0	7.14286	0	0	0	0	0	12.5	0	0	0.840336	0	0	0	0	0	0.398406
VS_All	EF@1%	50	QSAR	0	0	0	0	0	50	0	0	0	3.08642	0	0	50	0	0	0	0	0	50	0	0	0	0	0	0	0	0	100	0	0	7.14286	0	0	0	0	0	12.5	0	4.34783	0.840336	0	0	0	0	0	1.19522
VS_All	EF@1%	10	Pre-training and fine-tuning	0	11.5789	5.71429	0	60	10	0	10	10	2.09877	0	0	0	0	0	0	0	60	20	0	58.3333	20	0	0	20	0	0	33.3333	20	0	0	0	0	0	0	30	10	0	9.78261	1.17647	0	0	0	6.66667	0	1.32802
VS_All	EF@1%	20	Pre-training and fine-tuning	0	16.8421	8.57143	0	40	10	0	13.3333	10	2.34568	0	0	20	5	0	20	10	60	20	0	66.6667	20	0	0	40	0	0	30	20	0	0	0	0	20	0	30	5	0	5.21739	0.672269	20	0	0	0	0	1.56707
VS_All	EF@1%	30	Pre-training and fine-tuning	0	7.36842	11.4286	0	40	20	0	13.3333	10	1.7284	0	0	20	20	0	10	10	40	20	10	60	10	0	20	30	0	60	40	20	0	0	0	0	0	0	30	10	0	6.95652	1.34454	60	0	0	0	0	1.43426
VS_All	EF@1%	40	Pre-training and fine-tuning	0	13.6842	11.4286	0	40	20	0	16.6667	10	1.7284	0	0	10	5	0	10	0	40	20	0	53.3333	20	0	20	30	20	40	30	20	0	0	0	0	0	0	40	10	0	6.08696	0.672269	0	0	0	0	0	1.59363
VS_All	EF@1%	50	Pre-training and fine-tuning	0	11.5789	11.4286	0	20	10	0	16.6667	10	1.85185	0	0	20	15	0	10	20	40	20	0	53.3333	20	0	20	40	10	100	50	20	0	1.42857	0	0	0	0	30	10	0	6.95652	0.840336	80	0	0	13.3333	0	1.80611
VS_All	EF@1%	10	Meta-learning	0	15.7895	2.85714	0	0	50	0	16.6667	0	2.22222	0	0	20	10	0	0	60	40	0	0	33.3333	10	0	20	50	0	0	0	0	0	2.85714	5	0	0	0	30	7.5	0	0.869565	1.0084	80	3.33333	5	0	10	0.823373
VS_All	EF@1%	20	Meta-learning	0	13.6842	0	0	0	40	0	16.6667	0	3.58025	0	0	20	25	0	30	60	0	0	0	66.6667	0	0	0	80	0	0	0	0	10	0	0	0	0	0	50	2.5	0	4.34783	0.672269	60	6.66667	5	20	0	1.1421
VS_All	EF@1%	30	Meta-learning	0	13.6842	11.4286	0	60	50	0	16.6667	50	2.22222	20	0	20	50	0	20	70	20	10	0	53.3333	0	0	40	40	0	0	30	0	0	0	10	0	0	0	30	0	0	6.95652	0.672269	80	3.33333	5	13.3333	0	1.19522
VS_All	EF@1%	40	Meta-learning	40	14.7368	5.71429	0	100	40	0	13.3333	50	2.96296	20	0	50	55	0	30	60	0	10	10	60	0	0	40	10	0	40	50	10	0	1.42857	0	0	0	10	50	0	0	9.56522	0.840336	100	6.66667	10	13.3333	0	0.903054
VS_All	EF@1%	50	Meta-learning	0	15.7895	14.2857	0	60	30	20	13.3333	50	3.33333	20	0	0	65	0	10	50	0	10	10	60	0	0	60	40	0	60	30	10	0	1.42857	0	0	0	20	30	0	0	1.73913	0.840336	60	0	0	20	0	1.56707
VS_All	SR@1%	10	QSAR	19.7917	19.7917	19.7917	19.7917	19.7917
VS_All	SR@1%	20	QSAR	21.875	21.875	21.875	21.875	21.875
VS_All	SR@1%	30	QSAR	22.9167	22.9167	22.9167	22.9167	22.9167
VS_All	SR@1%	40	QSAR	23.9583	23.9583	23.9583	23.9583	23.9583
VS_All	SR@1%	50	QSAR	27.0833	27.0833	27.0833	27.0833	27.0833
VS_All	SR@1%	10	Pre-training and fine-tuning	35.4167	33.3333	37.5	39.3617	21.519
VS_All	SR@1%	20	Pre-training and fine-tuning	35.4167	34.375	39.5833	40.625	34.0426
VS_All	SR@1%	30	Pre-training and fine-tuning	38.5417	41.6667	38.5417	43.75	31.25
VS_All	SR@1%	40	Pre-training and fine-tuning	44.7917	34.375	40.625	41.6667	30.5263
VS_All	SR@1%	50	Pre-training and fine-tuning	41.6667	42.7083	47.9167	43.75	31.25
VS_All	SR@1%	10	Meta-learning	32.2917	35.4167	33.3333	33.3333	36.4583
VS_All	SR@1%	20	Meta-learning	31.25	40.625	28.125	33.3333	40.625
VS_All	SR@1%	30	Meta-learning	42.7083	42.7083	38.5417	41.6667	40.625
VS_All	SR@1%	40	Meta-learning	46.875	45.8333	43.75	43.75	42.7083
VS_All	SR@1%	50	Meta-learning	43.75	46.875	42.7083	50	38.5417
LO_All	PCC	10	QSAR	0.514919	0.305367	0.615904	0.808222	0.170569	0.285934	0.485351	0.349817	0.253901	0.301932	0.478951	0.532209	0.430601	0.380818	0.17322	0.19999	-0.0203774	0.391446	0.453214	0.138635	0.366169	0.414771	0.0358628	0.768848	0.254076	0.264682	0.0681143	0.722986	0.239242	0.423615	0.498305	0.154619	0.215349	0.263701	0.414131	0.573325	0.124606	0.125194	0.64467	0.336957	0.455965	0.506172	0.190483	0.143087	0.563456	0.281075
LO_All	PCC	20	QSAR	0.671891	0.32444	0.71309	0.810454	0.173876	0.227333	0.746164	0.41254	0.387073	0.320064	0.534816	0.536176	0.447825	0.356587	0.276277	0.330796	0.356758	0.386303	0.473934	0.18119	0.36718	0.607495	0.242622	0.848833	0.501985	0.70919	0.235244	0.819499	0.326117	0.473116	0.444046	0.204064	0.260312	0.234825	0.450559	0.631795	0.0629039	0.236031	0.830597	0.475075	0.505476	0.475607	0.182612	0.306524	0.55445	0.41494
LO_All	PCC	30	QSAR	0.656005	0.416479	0.841597	0.828451	0.2516	0.316613	0.772983	0.507307	0.415383	0.324077	0.549214	0.612813	0.522664	0.405656	0.480951	0.251964	0.297517	0.438141	0.557659	0.225704	0.329093	0.627151	0.305859	0.867693	0.530879	0.716697	0.251934	0.905591	0.410201	0.553747	0.627296	0.29866	0.476426	0.286172	0.477078	0.69191	0.332099	0.333786	0.83803	0.441612	0.545645	0.493262	0.372591	0.128832	0.591839	0.418804
LO_All	PCC	40	QSAR	0.640572	0.499787	0.852811	0.838026	0.347789	0.354503	0.829663	0.64106	0.440105	0.411615	0.602303	0.683143	0.540273	0.40064	0.520253	0.249432	0.177528	0.5626	0.543212	0.329355	0.346327	0.608181	0.460155	0.855629	0.524167	0.70855	0.362137	0.907785	0.414919	0.571002	0.634747	0.320474	0.554064	0.322947	0.654817	0.779418	0.361503	0.415204	0.828125	0.462641	0.541483	0.486612	0.485858	0.358927	0.659669	0.425101
LO_All	PCC	50	QSAR	0.649376	0.542344	0.886358	0.861998	0.456843	0.33694	0.871128	0.647637	0.498293	0.364112	0.625816	0.704235	0.601614	0.432314	0.472345	0.330844	0.350765	0.599119	0.546783	0.354306	0.382947	0.605065	0.508215	0.853412	0.547959	0.74783	0.349269	0.916988	0.491285	0.570199	0.66974	0.346444	0.560136	0.353957	0.682597	0.776377	0.479661	0.488921	0.839154	0.461533	0.54733	0.487773	0.520531	0.408149	0.681864	0.438153
LO_All	PCC	10	Pre-training and fine-tuning	0.501954	0.28886	0.520877	0.446196	0.736559	0.0706367	0.826	0.494403	0.222266	0.882042	0.436233	0.274637	0.0658736	0.309115	0.124652	0.162957	0.286038	0.272254	0.13419	-0.0214531	0.142004	0.0558696	0.401897	0.6295	0.410646	0.532276	0.117759	0.806832	0.184146	0.406544	0.382426	0.0655841	0.516904	0.62337	0.508359	0.416923	0.545787	0.0817784	0.358118	0.545244	0.135512	0.314311	0.49867	0.0360247	0.87069	0.417425
LO_All	PCC	20	Pre-training and fine-tuning	0.522328	0.258181	0.670832	0.646949	0.74036	0.137735	0.851866	0.479392	0.25923	0.895946	0.457749	0.332716	0.24912	0.287747	0.202105	0.217713	0.327706	0.45276	0.299193	0.058618	0.171354	0.412421	0.537831	0.729325	0.498072	0.740688	0.143749	0.811398	0.220576	0.379561	0.459972	0.0693062	0.539199	0.645766	0.530978	0.519279	0.595454	0.183796	0.65485	0.588321	0.170987	0.362349	0.505634	0.0851661	0.887411	0.475774
LO_All	PCC	30	Pre-training and fine-tuning	0.620471	0.301264	0.604067	0.700722	0.733798	0.165686	0.857747	0.550127	0.267846	0.909063	0.490696	0.393358	0.240333	0.33877	0.230935	0.238931	0.359966	0.468899	0.278089	0.0506831	0.164001	0.335818	0.52197	0.8051	0.529062	0.687111	0.153002	0.813265	0.224527	0.368133	0.458848	0.102231	0.539474	0.659134	0.529426	0.601715	0.664292	0.172462	0.771929	0.614842	0.284559	0.351533	0.568621	0.0632991	0.879821	0.533481
LO_All	PCC	40	Pre-training and fine-tuning	0.617698	0.40398	0.684639	0.686181	0.771625	0.196932	0.870366	0.598163	0.290138	0.914192	0.555107	0.456942	0.354014	0.268431	0.269945	0.220327	0.349399	0.518316	0.422335	0.240745	0.175757	0.469869	0.511022	0.728265	0.524472	0.774552	0.16891	0.82571	0.274622	0.44186	0.462205	0.125303	0.503627	0.677068	0.516406	0.667817	0.733835	0.177474	0.781949	0.647351	0.258795	0.366154	0.600048	0.199835	0.882302	0.550373
LO_All	PCC	50	Pre-training and fine-tuning	0.622541	0.36818	0.648914	0.787462	0.769493	0.192559	0.876585	0.581994	0.401606	0.909013	0.547665	0.505983	0.478849	0.281854	0.270325	0.217584	0.36305	0.516586	0.344318	0.224274	0.186046	0.393266	0.566935	0.823526	0.52478	0.778106	0.184515	0.858895	0.298961	0.511878	0.493791	0.147734	0.549812	0.687544	0.570473	0.684004	0.723476	0.339757	0.778989	0.661552	0.326167	0.361695	0.62458	0.190333	0.897203	0.540788
LO_All	PCC	10	Meta-learning	0.420391	0.0423613	0.365049	0.480679	0.428465	0.105686	0.820772	0.343024	0.105645	0.40621	0.384408	0.154716	0.214806	0.210519	-0.112077	0.0153638	0.304855	0.112093	0.349395	0.0775434	0.0677341	0.196731	-0.100118	0.680953	-0.0243966	-0.0320708	0.10571	0.821037	0.107689	0.230441	0.320214	0.0230513	0.364425	0.24185	0.281972	0.461188	0.199563	0.228427	0.464757	0.269157	0.229422	0.302446	0.343721	0.254776	0.624854	0.327179
LO_All	PCC	20	Meta-learning	0.491186	0.0989557	0.538869	0.709246	0.330144	0.11519	0.868142	0.333392	0.220447	0.316445	0.475276	0.359147	0.304079	0.398408	0.353562	0.0487519	0.229845	0.414676	0.543037	0.179816	0.284272	0.591595	0.351814	0.728139	0.423136	0.615185	0.183878	0.858332	0.287445	0.394727	0.376894	0.203689	0.300446	0.206935	0.425623	0.592731	0.0566349	0.352578	0.730824	0.485323	0.381555	0.384502	0.375881	0.313206	0.606991	0.379696
LO_All	PCC	30	Meta-learning	0.617072	0.239037	0.680745	0.770545	0.450649	0.218116	0.881533	0.523146	0.434979	0.671891	0.606217	0.557208	0.371386	0.498031	0.396963	0.00289976	0.393113	0.47072	0.516213	0.179412	0.212772	0.607928	0.448475	0.755715	0.530475	0.646682	0.311034	0.857746	0.273026	0.374393	0.547149	0.17514	0.499378	0.468485	0.443908	0.679467	0.54121	0.499818	0.726776	0.588088	0.488422	0.351574	0.489769	0.312876	0.836033	0.496322
LO_All	PCC	40	Meta-learning	0.624488	0.372332	0.746614	0.784543	0.60399	0.242263	0.91523	0.558753	0.434889	0.825826	0.619693	0.607908	0.464195	0.496392	0.42667	0.0410429	0.402072	0.532597	0.525243	0.245495	0.242749	0.620449	0.572506	0.753425	0.537171	0.690417	0.264485	0.874189	0.345739	0.47106	0.549815	0.2783	0.581937	0.463802	0.532527	0.684183	0.655997	0.438037	0.777531	0.679506	0.490414	0.430104	0.511659	0.377476	0.880402	0.5467
LO_All	PCC	50	Meta-learning	0.62772	0.362444	0.763412	0.807232	0.654184	0.26827	0.922156	0.582943	0.439828	0.906541	0.620645	0.585476	0.473459	0.541646	0.409282	0.199037	0.474548	0.459905	0.448677	0.29613	0.325522	0.526947	0.507666	0.81268	0.530686	0.746136	0.328595	0.906147	0.347247	0.555904	0.538965	0.335232	0.633571	0.623254	0.600693	0.700131	0.773587	0.416146	0.80401	0.795323	0.484356	0.342397	0.581872	0.357923	0.919247	0.55593
LO_All	SR@0.5	10	QSAR	23	23	23	23	23
LO_All	SR@0.5	20	QSAR	36	36	36	36	36
LO_All	SR@0.5	30	QSAR	48	48	48	48	48
LO_All	SR@0.5	40	QSAR	56	56	56	56	56
LO_All	SR@0.5	50	QSAR	65	65	65	65	65
LO_All	SR@0.5	10	Pre-training and fine-tuning	27	25	30	25	26.9663
LO_All	SR@0.5	20	Pre-training and fine-tuning	35	34	34	38	32
LO_All	SR@0.5	30	Pre-training and fine-tuning	37	40	39	39	38
LO_All	SR@0.5	40	Pre-training and fine-tuning	41	46	43	41	48
LO_All	SR@0.5	50	Pre-training and fine-tuning	52	52	48	53	50
LO_All	SR@0.5	10	Meta-learning	12	13	14	12	12
LO_All	SR@0.5	20	Meta-learning	26	30	22	26	28
LO_All	SR@0.5	30	Meta-learning	43	41	47	47	54
LO_All	SR@0.5	40	Meta-learning	55	54	55	55	59
LO_All	SR@0.5	50	Meta-learning	59	61	63	62	65
[truncated: 54 more columns]

## Sheet: Figure S5cd
Task type	Score	Method	0	10	20	30	40	50	60	70	80	90	100	200	300	400	500	600	700	800	900	1000	2000	3000	4000	5000	6000	7000	8000	9000	10000
VS_All	SR@1%	Randomly initialized	12.9167	15.625	17.9167	19.375	20.4167	20.4167	20.4167	20.8333	21.4583	21.0417	21.875	21.6667	23.125	23.5417	23.3333	23.75	23.75	25	24.7917	24.1667	25.625	25.625	26.6667	26.0417	26.6667	27.5	26.6667	27.2917	26.4583
VS_All	SR@1%	Pre-trained	35	34.5833	33.9583	29.7917	28.9583	28.75	28.9583	29.5833	28.9583	28.125	27.9167	27.2917	27.9167	28.125	28.125	29.1667	30	30.4167	29.7917	29.5833	29.5833	29.5833	30.625	29.7917	30.2083	31.25	31.875	32.2917	32.5
VS_All	SR@1%	Meta-trained	34.375	41.25	43.75	44.375	45	44.5833	44.7917	45	45	44.5833	45	45.4167	44.7917	44.375	44.5833	44.5833	44.5833	45	44.5833	44.5833	44.375	44.1667	45.625	45.4167	44.5833	43.5417	43.3333	43.125	44.375
LO_All	SR@0.5	Randomly initialized	0.4	5.2	8.8	10	11.6	12.2	12.4	11.8	11.8	12.4	12.2	14.6	14.2	16.4	17.4	18.4	19.4	21	21.6	22.4	29.2	32.2	32.8	35	37	38	38.6	40	39.8
LO_All	SR@0.5	Pre-trained	28.6	20.2	12.2	9.8	9.8	9.2	9.6	9.6	9.6	10	10.2	11.2	12.2	13.2	15.2	16.4	17	17.8	18.8	18.8	23.8	25.4	28.4	29.4	30	30.2	31.2	32.8	33
LO_All	SR@0.5	Meta-trained	11.6	22	26	28.2	28.6	29.2	29.6	29.8	30.4	31.2	31.6	36.4	38.4	39.8	41.6	42.6	43.8	45.8	45.8	46.6	50.6	53.2	56	57.4	59.2	60.6	61.2	62	62.8
